# Supplementary material for: Quality of informal care among informal caregivers of people with dementia: A latent profile and ROC analysis
Source: PLoS One. 2026 Apr 8;21(4):e0346557. doi: 10.1371/journal.pone.0346557 (PMC13061180; doi:10.1371/journal.pone.0346557)
Supplement: S1 File — (XLSX) [file pone.0346557.s004.xlsx]

## Sheet: date
group	No.	3.education	4.type of dementia	5.years of illness	6.numbers of children	7.ADL	8.residence		2.3 education	2.4 relationship	2.5 living with PwD	2.6 length of care (year)	2.7 affordability of living expenses	2.8 physical health	2.9 depression		RRS-1	RRS-1	RRS-3	RRS-4 (inverse)		PO-1	PO-2	PO-3	PO-4		SSRS-1	SSRS-2	SSRS-3	SSRS-4	SSRS-5	SSRS-6	SSRS-7	SSRS-8	SSRS-9	SSRS-10	SSRS		EC-1	EC-2	EC-3	EC-4	EC-5	EC-6	EC-7	EC-8	EC-9	EC-10	EC-11
Moderate QoC	1	Secondary school	Vascular dementia	～5	1	Severe	Urban and town		Secondary school	Spouse	Yes	～1	Somewhat difficult	Poor	No		often	always	often	sometimes		Quite a bit	Quite a bit	Somewhat	Somewhat		3	4	2	2	13	3	4	2	3	1	37		often	often	often	often	sometimes	often	often	often	sometimes	sometimes	sometimes
Low QoC	2	Primary school or below	Alzheimer	～5	3	Mild	Urban and town		Secondary school	Children	Yes	～5	Difficult	Poor	Yes		sometimes	often	sometimes	sometimes		Quite a bit	Quite a bit	Quite a bit	Completely		1	2	1	1	11	1	2	2	2	1	24		often	often	often	sometimes	never	often	sometimes	sometimes	never	never	never
Low QoC	3	Secondary school	Vascular dementia	～5	3	Mild	Urban and town		Secondary school	Spouse	Yes	～5	Somewhat difficult	Poor	Yes		often	never	never	always		Somewhat	Somewhat	Not at all	Not at all		2	4	3	3	14	2	2	3	2	2	37		often	often	always	never	never	sometimes	sometimes	often	often	never	never
Low QoC	4	Secondary school	Alzheimer	≥5	3	Severe	Urban and town		Secondary school	Spouse	Yes	≥5	Somewhat difficult	Poor	Yes		never	sometimes	never	often		Completely	Completely	Completely	Quite a bit		2	3	1	1	9	2	2	2	1	1	24		always	often	always	never	never	sometimes	sometimes	never	never	never	never
Moderate QoC	5	Secondary school	Vascular dementia	～1	1	Severe	Urban and town		Secondary school	Spouse	Yes	～1	Not difficult	Poor	No		often	sometimes	sometimes	never		Quite a bit	Somewhat	Quite a bit	Somewhat		2	4	3	1	13	3	5	1	2	1	35		often	always	often	always	never	often	often	often	often	often	never
Moderate QoC	6	Primary school or below	Alzheimer	≥5	1	Severe	Urban and town		Secondary school	Children	No	≥5	Not difficult	Poor	No		often	sometimes	sometimes	sometimes		Somewhat	Not at all	Somewhat	Quite a bit		2	3	2	1	12	2	3	1	2	2	30		often	often	always	often	never	often	sometimes	often	never	sometimes	never
Moderate QoC	7	Primary school or below	Alzheimer	～5	2	Mild	Urban and town		High school or above	Children	Yes	～5	Not difficult	Poor	No		often	always	always	sometimes		Not at all	Somewhat	Not at all	Somewhat		2	4	2	1	13	3	3	2	2	2	34		always	always	always	always	sometimes	often	often	often	sometimes	sometimes	sometimes
Moderate QoC	8	Primary school or below	Alzheimer	～5	2	Severe	Rural		High school or above	Other	Yes	～5	Difficult	Poor	Yes		sometimes	sometimes	never	sometimes		Quite a bit	Quite a bit	Completely	Completely		2	4	2	2	12	3	2	3	2	1	33		often	always	often	often	often	sometimes	sometimes	sometimes	sometimes	never	never
Low QoC	9	Primary school or below	Vascular dementia	～1	3	Severe	Urban and town		High school or above	Children	Yes	～1	Somewhat difficult	Good	Yes		always	always	always	sometimes		Quite a bit	Somewhat	Quite a bit	Somewhat		2	4	2	1	14	2	3	4	2	1	35		sometimes	often	sometimes	sometimes	never	sometimes	sometimes	sometimes	sometimes	sometimes	never
Low QoC	10	Primary school or below	Other	≥5	2	Severe	Rural		Secondary school	Children	Yes	≥5	Difficult	Poor	Yes		often	never	often	often		Completely	Quite a bit	Quite a bit	Completely		2	3	1	1	12	2	3	2	1	1	28		sometimes	often	sometimes	sometimes	never	sometimes	sometimes	never	often	sometimes	never
Low QoC	11	Secondary school	Vascular dementia	～1	2	Severe	Urban and town		High school or above	Children	Yes	～1	Somewhat difficult	Good	Yes		always	always	sometimes	sometimes		Quite a bit	Somewhat	Quite a bit	Quite a bit		3	4	2	2	13	4	5	3	3	1	40		often	sometimes	often	sometimes	never	often	often	sometimes	often	often	sometimes
High QoC	12	Primary school or below	Alzheimer	～5	2	Moderate	Urban and town		Secondary school	Spouse	Yes	～5	Somewhat difficult	Poor	No		always	often	always	never		Somewhat	Somewhat	Not at all	Somewhat		3	4	3	1	15	3	4	3	2	1	39		always	always	always	always	often	always	always	always	sometimes	sometimes	sometimes
Moderate QoC	13	Primary school or below	Alzheimer	～5	2	Mild	Rural		Secondary school	Spouse	Yes	～5	Difficult	Poor	No		always	always	often	never		Quite a bit	Somewhat	Somewhat	Quite a bit		3	4	3	1	16	3	3	3	3	1	40		often	often	often	often	sometimes	often	often	often	sometimes	sometimes	sometimes
Moderate QoC	14	Secondary school	Vascular dementia	～1	2	Severe	Rural		High school or above	Children	Yes	～1	Difficult	Good	No		often	always	often	often		Somewhat	Somewhat	Somewhat	Not at all		3	4	3	2	13	2	2	3	2	1	35		often	always	always	always	never	often	sometimes	often	sometimes	sometimes	never
High QoC	15	Secondary school	Alzheimer	～5	3	Mild	Urban and town		High school or above	Children	Yes	～5	Not difficult	Good	No		often	often	always	never		Quite a bit	Somewhat	Not at all	Somewhat		4	4	2	3	14	4	5	2	3	2	43		always	always	always	always	often	often	often	often	often	often	often
High QoC	16	Secondary school	Alzheimer	≥5	3	Severe	Urban and town		Secondary school	Spouse	Yes	≥5	Somewhat difficult	Poor	No		always	often	often	sometimes		Quite a bit	Somewhat	Not at all	Not at all		4	4	4	4	16	6	4	3	3	2	50		always	always	always	always	often	often	often	always	often	often	often
Low QoC	17	Primary school or below	Other	≥5	1	Severe	Urban and town		High school or above	Children	Yes	≥5	Not difficult	Poor	No		often	sometimes	sometimes	never		Quite a bit	Quite a bit	Completely	Quite a bit		2	4	3	2	13	2	3	3	2	1	35		sometimes	often	often	sometimes	never	often	never	sometimes	sometimes	sometimes	never
High QoC	18	Primary school or below	Alzheimer	～5	2	Mild	Urban and town		Secondary school	Children	No	～5	Somewhat difficult	Good	No		always	often	often	never		Somewhat	Not at all	Not at all	Not at all		3	4	3	1	15	4	5	3	2	2	42		always	always	always	always	often	often	often	often	always	sometimes	often
High QoC	19	Primary school or below	Alzheimer	≥5	3	Moderate	Urban and town		High school or above	Children	Yes	≥5	Somewhat difficult	Good	No		often	sometimes	sometimes	sometimes		Completely	Somewhat	Quite a bit	Quite a bit		3	4	2	1	14	2	4	3	2	1	36		always	always	always	always	sometimes	often	always	always	often	sometimes	sometimes
High QoC	20	Secondary school	Vascular dementia	～1	2	Severe	Urban and town		High school or above	Children	Yes	～1	Not difficult	Good	No		often	sometimes	always	never		Quite a bit	Quite a bit	Somewhat	Quite a bit		3	4	3	4	17	3	5	3	3	3	48		often	always	often	sometimes	sometimes	always	often	often	often	often	sometimes
Moderate QoC	21	Primary school or below	Vascular dementia	～1	3	Severe	Rural		Primary school or below	Spouse	Yes	～1	Difficult	Poor	Yes		always	often	often	never		Quite a bit	Quite a bit	Quite a bit	Quite a bit		3	4	2	2	16	3	5	4	3	1	43		always	often	always	often	never	often	often	often	sometimes	often	never
Moderate QoC	22	Primary school or below	Vascular dementia	～5	3	Moderate	Urban and town		High school or above	Children	Yes	～5	Not difficult	Poor	No		always	often	always	never		Quite a bit	Somewhat	Quite a bit	Somewhat		2	4	4	3	14	4	3	2	3	1	40		often	often	always	often	sometimes	often	often	often	never	sometimes	never
Low QoC	23	Primary school or below	Vascular dementia	～5	1	Severe	Urban and town		Secondary school	Spouse	Yes	～5	Difficult	Poor	Yes		sometimes	sometimes	sometimes	often		Completely	Quite a bit	Quite a bit	Quite a bit		2	4	1	1	10	2	2	3	2	1	28		sometimes	often	often	sometimes	never	sometimes	sometimes	sometimes	sometimes	sometimes	never
Low QoC	24	Secondary school	Vascular dementia	～1	1	Severe	Rural		Secondary school	Other	No	～1	Difficult	Poor	Yes		sometimes	sometimes	often	sometimes		Completely	Quite a bit	Completely	Quite a bit		1	4	2	2	13	2	3	2	3	1	33		never	often	often	sometimes	never	sometimes	sometimes	sometimes	never	never	never
High QoC	25	Secondary school	Alzheimer	～5	1	Moderate	Urban and town		Secondary school	Other	Yes	～5	Somewhat difficult	Poor	No		often	often	often	never		Somewhat	Quite a bit	Somewhat	Somewhat		3	4	3	3	17	4	4	3	3	1	45		often	always	often	often	often	often	often	often	often	sometimes	sometimes
Low QoC	26	High school or above	Vascular dementia	～1	0	Moderate	Urban and town		Secondary school	Other	Yes	～1	Difficult	Poor	Yes		often	sometimes	often	never		Completely	Completely	Quite a bit	Quite a bit		2	4	1	2	10	1	3	2	2	1	28		often	often	often	sometimes	sometimes	sometimes	never	often	sometimes	sometimes	never
Moderate QoC	27	Secondary school	Vascular dementia	～1	2	Severe	Urban and town		Secondary school	Spouse	Yes	～1	Difficult	Poor	Yes		sometimes	sometimes	often	sometimes		Completely	Quite a bit	Quite a bit	Completely		2	4	3	1	14	4	4	3	3	1	39		often	often	often	often	sometimes	often	often	often	often	sometimes	sometimes
Moderate QoC	28	Secondary school	Alzheimer	～1	1	Severe	Urban and town		Secondary school	Spouse	Yes	～1	Not difficult	Poor	No		often	often	always	never		Somewhat	Not at all	Somewhat	Somewhat		2	4	4	3	12	2	4	2	2	1	36		always	often	always	often	often	often	often	often	sometimes	sometimes	never
High QoC	29	Secondary school	Alzheimer	～1	2	Mild	Urban and town		Primary school or below	Spouse	Yes	～1	Not difficult	Poor	No		often	often	often	sometimes		Not at all	Not at all	Somewhat	Not at all		4	4	4	4	18	5	5	3	3	2	52		always	always	always	always	often	always	always	always	sometimes	often	sometimes
Moderate QoC	30	Secondary school	Vascular dementia	～1	3	Severe	Urban and town		High school or above	Children	No	～1	Somewhat difficult	Good	No		sometimes	sometimes	sometimes	sometimes		Somewhat	Somewhat	Not at all	Somewhat		4	4	1	2	14	2	3	2	2	2	36		always	always	always	often	never	sometimes	sometimes	sometimes	never	sometimes	sometimes
High QoC	31	Secondary school	Alzheimer	～5	1	Mild	Urban and town		High school or above	Spouse	Yes	～5	Not difficult	Good	No		always	often	always	sometimes		Somewhat	Somewhat	Somewhat	Not at all		2	4	4	3	15	3	4	1	3	1	40		often	always	always	always	sometimes	often	often	often	often	often	sometimes
Moderate QoC	32	Primary school or below	Vascular dementia	～1	3	Severe	Rural		Secondary school	Children	Yes	～1	Not difficult	Good	No		often	often	often	never		Not at all	Not at all	Somewhat	Not at all		4	4	3	4	15	3	3	1	1	3	41		often	often	always	often	sometimes	often	often	often	often	often	never
High QoC	33	High school or above	Alzheimer	～1	3	Severe	Urban and town		High school or above	Children	Yes	～1	Not difficult	Poor	No		always	sometimes	always	never		Quite a bit	Somewhat	Somewhat	Quite a bit		3	4	3	2	13	3	3	2	3	2	38		often	always	always	always	often	often	often	often	sometimes	often	often
Moderate QoC	34	Primary school or below	Alzheimer	～5	1	Moderate	Urban and town		Primary school or below	Spouse	Yes	～5	Somewhat difficult	Poor	No		always	often	always	never		Somewhat	Not at all	Somewhat	Not at all		3	4	3	3	12	4	5	3	2	1	40		always	always	always	always	never	sometimes	always	always	sometimes	often	never
Moderate QoC	35	High school or above	Vascular dementia	～1	1	Mild	Urban and town		High school or above	Other	No	～1	Somewhat difficult	Poor	Yes		often	sometimes	never	sometimes		Completely	Somewhat	Not at all	Quite a bit		4	4	2	2	12	2	3	2	3	2	36		always	always	always	often	never	never	sometimes	never	sometimes	sometimes	sometimes
Moderate QoC	36	Secondary school	Other	～5	1	Severe	Urban and town		Secondary school	Spouse	Yes	～5	Somewhat difficult	Poor	Yes		often	often	often	never		Quite a bit	Quite a bit	Quite a bit	Somewhat		2	4	2	1	11	3	4	2	3	1	33		often	always	always	sometimes	never	always	often	always	sometimes	sometimes	never
Moderate QoC	37	Secondary school	Alzheimer	≥5	3	Mild	Urban and town		Secondary school	Other	Yes	≥5	Somewhat difficult	Good	No		sometimes	sometimes	never	often		Somewhat	Somewhat	Somewhat	Somewhat		4	4	2	1	13	2	4	4	3	3	40		often	always	always	sometimes	never	sometimes	always	always	never	never	never
Moderate QoC	38	Secondary school	Alzheimer	～5	2	Severe	Urban and town		High school or above	Children	No	～5	Not difficult	Poor	No		often	always	always	never		Somewhat	Quite a bit	Quite a bit	Somewhat		2	4	3	1	16	3	4	1	2	1	37		always	often	always	often	never	often	always	often	sometimes	sometimes	never
Moderate QoC	39	Secondary school	Alzheimer	≥5	3	Moderate	Urban and town		High school or above	Children	Yes	≥5	Not difficult	Poor	No		often	sometimes	sometimes	never		Somewhat	Quite a bit	Somewhat	Somewhat		3	4	1	2	13	2	2	3	2	1	33		always	always	always	always	never	always	always	always	never	never	never
Moderate QoC	40	Secondary school	Alzheimer	≥5	2	Severe	Urban and town		High school or above	Children	Yes	≥5	Not difficult	Poor	No		often	sometimes	often	never		Somewhat	Somewhat	Somewhat	Somewhat		3	4	2	2	12	3	2	1	2	2	33		always	often	always	often	sometimes	sometimes	sometimes	never	sometimes	sometimes	never
Moderate QoC	41	Primary school or below	Vascular dementia	～1	3	Severe	Rural		Secondary school	Children	No	～1	Somewhat difficult	Poor	No		often	often	often	sometimes		Somewhat	Somewhat	Somewhat	Somewhat		3	4	3	2	12	2	5	1	2	1	35		often	always	always	often	sometimes	often	often	often	often	sometimes	sometimes
Moderate QoC	42	Primary school or below	Vascular dementia	～1	2	Severe	Rural		Secondary school	Children	Yes	～1	Somewhat difficult	Good	No		always	sometimes	always	sometimes		Quite a bit	Quite a bit	Somewhat	Somewhat		2	4	4	1	13	4	4	4	3	1	40		always	always	always	always	never	always	sometimes	often	often	sometimes	never
Moderate QoC	43	Primary school or below	Alzheimer	～1	2	Severe	Rural		Secondary school	Children	No	～1	Difficult	Good	No		often	often	often	never		Quite a bit	Somewhat	Somewhat	Not at all		2	4	2	2	10	2	3	2	2	1	30		always	often	sometimes	often	never	always	often	often	often	sometimes	never
Moderate QoC	44	Secondary school	Alzheimer	～1	1	Mild	Urban and town		Secondary school	Spouse	Yes	～1	Somewhat difficult	Poor	No		always	always	often	never		Quite a bit	Quite a bit	Quite a bit	Not at all		2	4	3	1	16	3	5	3	2	1	40		often	always	always	often	sometimes	often	always	often	never	often	sometimes
High QoC	45	Secondary school	Vascular dementia	～5	2	Mild	Urban and town		High school or above	Children	Yes	～5	Not difficult	Poor	No		always	always	always	never		Somewhat	Somewhat	Somewhat	Not at all		3	4	4	4	18	5	5	3	4	2	52		always	always	always	always	often	often	often	often	often	often	often
Low QoC	46	Primary school or below	Alzheimer	～1	1	Moderate	Rural		Secondary school	Children	Yes	～1	Difficult	Good	Yes		sometimes	sometimes	sometimes	sometimes		Completely	Completely	Completely	Quite a bit		3	2	2	1	14	4	3	2	3	1	35		sometimes	often	sometimes	sometimes	never	sometimes	sometimes	sometimes	sometimes	sometimes	never
Moderate QoC	47	Primary school or below	Alzheimer	～5	2	Mild	Rural		Secondary school	Children	No	～1	Difficult	Good	No		often	often	often	sometimes		Completely	Quite a bit	Quite a bit	Somewhat		2	4	3	3	15	3	4	3	2	1	40		often	often	always	always	sometimes	often	often	often	often	sometimes	sometimes
High QoC	48	Secondary school	Vascular dementia	≥5	1	Severe	Urban and town		Secondary school	Spouse	Yes	≥5	Somewhat difficult	Poor	No		always	often	always	never		Somewhat	Completely	Completely	Somewhat		4	4	2	1	14	3	5	3	4	2	42		often	often	always	always	never	often	often	often	never	often	often
Moderate QoC	49	Primary school or below	Alzheimer	～1	3	Mild	Urban and town		High school or above	Children	Yes	～1	Not difficult	Good	No		always	sometimes	often	often		Not at all	Not at all	Somewhat	Somewhat		4	4	2	2	13	3	6	2	1	3	40		always	always	always	always	often	sometimes	often	often	often	never	never
Moderate QoC	50	Secondary school	Vascular dementia	～1	1	Mild	Urban and town		Secondary school	Spouse	Yes	～1	Somewhat difficult	Good	No		always	always	always	sometimes		Quite a bit	Somewhat	Somewhat	Not at all		3	4	3	1	18	3	4	2	1	1	40		often	always	always	often	never	often	often	sometimes	sometimes	sometimes	never
High QoC	51	Primary school or below	Alzheimer	～5	3	Mild	Rural		Primary school or below	Spouse	Yes	～5	Difficult	Poor	No		always	always	always	never		Quite a bit	Quite a bit	Somewhat	Somewhat		3	4	3	3	18	6	7	3	3	3	53		often	often	always	sometimes	often	often	often	often	often	often	often
Moderate QoC	52	High school or above	Vascular dementia	≥5	3	Severe	Urban and town		High school or above	Children	Yes	～5	Not difficult	Poor	No		always	often	always	never		Somewhat	Somewhat	Somewhat	Quite a bit		2	4	2	1	13	2	4	3	4	2	37		often	often	always	often	never	often	often	often	never	sometimes	never
Low QoC	53	Secondary school	Vascular dementia	～1	3	Mild	Urban and town		High school or above	Children	No	～1	Not difficult	Good	No		sometimes	sometimes	often	never		Quite a bit	Somewhat	Quite a bit	Somewhat		2	4	2	2	10	2	3	4	4	3	36		often	often	often	never	never	often	often	sometimes	often	never	never
Low QoC	54	Primary school or below	Vascular dementia	～1	3	Severe	Urban and town		Primary school or below	Children	No	～1	Somewhat difficult	Poor	Yes		never	never	never	sometimes		Completely	Somewhat	Completely	Quite a bit		4	4	1	4	11	3	4	1	2	1	35		often	often	always	sometimes	never	sometimes	sometimes	sometimes	sometimes	never	never
Moderate QoC	55	High school or above	Alzheimer	～5	3	Severe	Urban and town		High school or above	Children	Yes	～5	Not difficult	Good	No		always	often	always	never		Not at all	Not at all	Not at all	Not at all		2	4	2	1	16	4	6	1	3	1	40		always	always	always	always	never	always	often	always	never	sometimes	never
Moderate QoC	56	Secondary school	Vascular dementia	≥5	3	Severe	Urban and town		High school or above	Children	No	～1	Not difficult	Poor	No		sometimes	often	always	never		Somewhat	Somewhat	Not at all	Not at all		3	4	4	3	15	5	4	3	3	1	45		often	often	often	often	never	often	never	always	often	often	sometimes
Moderate QoC	57	Secondary school	Alzheimer	～5	2	Mild	Urban and town		Primary school or below	Spouse	Yes	～5	Not difficult	Poor	Yes		often	often	always	never		Quite a bit	Somewhat	Somewhat	Somewhat		3	4	4	4	17	3	3	2	2	2	44		often	often	always	often	never	sometimes	always	always	sometimes	often	never
Moderate QoC	58	Secondary school	Vascular dementia	～1	2	Mild	Urban and town		Secondary school	Spouse	Yes	～1	Difficult	Poor	Yes		sometimes	sometimes	sometimes	sometimes		Quite a bit	Quite a bit	Somewhat	Somewhat		3	4	2	2	15	2	4	4	3	1	40		often	often	always	sometimes	never	often	often	sometimes	sometimes	sometimes	never
Moderate QoC	59	Secondary school	Alzheimer	～5	3	Severe	Urban and town		High school or above	Children	No	～1	Not difficult	Good	No		always	often	often	never		Somewhat	Not at all	Not at all	Somewhat		3	4	3	2	15	5	6	3	2	2	45		always	always	always	often	never	always	always	often	sometimes	sometimes	never
Moderate QoC	60	Secondary school	Alzheimer	≥5	3	Mild	Urban and town		Secondary school	Children	Yes	≥5	Not difficult	Poor	No		always	always	always	never		Not at all	Somewhat	Somewhat	Quite a bit		2	3	2	3	11	3	2	4	3	1	34		always	always	always	often	sometimes	often	often	often	never	sometimes	never
Low QoC	61	Secondary school	Alzheimer	～5	1	Mild	Urban and town		High school or above	Children	Yes	～5	Not difficult	Poor	No		never	never	never	sometimes		Somewhat	Somewhat	Somewhat	Somewhat		2	4	1	2	10	3	3	2	4	1	32		sometimes	sometimes	always	often	never	often	often	never	sometimes	sometimes	never
Moderate QoC	62	Secondary school	Vascular dementia	≥5	3	Severe	Urban and town		Primary school or below	Spouse	Yes	≥5	Not difficult	Poor	No		never	sometimes	sometimes	sometimes		Quite a bit	Somewhat	Somewhat	Quite a bit		4	4	4	4	16	5	5	3	3	2	50		always	often	always	sometimes	never	always	often	often	sometimes	sometimes	never
Moderate QoC	63	Secondary school	Alzheimer	～5	1	Moderate	Urban and town		Secondary school	Spouse	Yes	～5	Somewhat difficult	Poor	Yes		never	sometimes	never	often		Completely	Quite a bit	Completely	Completely		4	4	4	4	18	5	5	3	3	1	51		always	always	always	sometimes	sometimes	sometimes	sometimes	sometimes	sometimes	sometimes	sometimes
High QoC	64	Secondary school	Vascular dementia	～1	2	No	Urban and town		Secondary school	Spouse	Yes	～1	Somewhat difficult	Poor	No		sometimes	often	often	never		Somewhat	Not at all	Not at all	Somewhat		4	4	4	4	20	6	7	4	4	4	61		always	always	always	often	often	sometimes	often	often	sometimes	often	sometimes
Moderate QoC	65	Secondary school	Vascular dementia	～1	2	Moderate	Urban and town		Secondary school	Spouse	Yes	～1	Somewhat difficult	Poor	No		sometimes	never	never	often		Quite a bit	Quite a bit	Somewhat	Completely		3	4	2	3	17	6	6	3	4	2	50		always	sometimes	always	sometimes	sometimes	often	often	often	sometimes	sometimes	never
Moderate QoC	66	Primary school or below	Vascular dementia	≥5	3	Severe	Urban and town		Secondary school	Children	No	≥5	Not difficult	Poor	No		sometimes	sometimes	often	sometimes		Not at all	Somewhat	Not at all	Not at all		2	4	2	1	9	2	2	2	3	1	28		often	often	always	often	never	always	always	always	never	sometimes	never
Moderate QoC	67	Secondary school	Alzheimer	～5	1	Severe	Urban and town		High school or above	Other	No	～5	Not difficult	Good	No		sometimes	sometimes	often	never		Somewhat	Not at all	Not at all	Not at all		2	4	2	3	13	2	4	2	3	3	38		often	sometimes	always	often	never	always	always	always	sometimes	often	never
High QoC	68	Primary school or below	Alzheimer	～1	3	Moderate	Urban and town		Secondary school	Children	Yes	～1	Not difficult	Poor	No		always	always	often	never		Somewhat	Somewhat	Not at all	Not at all		4	4	3	2	16	4	3	3	2	2	43		always	always	always	always	often	often	often	often	often	sometimes	sometimes
High QoC	69	Secondary school	Other	～5	2	Mild	Rural		Secondary school	Spouse	Yes	～5	Somewhat difficult	Poor	No		often	often	often	never		Somewhat	Somewhat	Somewhat	Somewhat		3	4	3	1	13	3	2	2	2	1	34		often	often	often	often	often	sometimes	sometimes	sometimes	often	often	often
High QoC	70	Primary school or below	Alzheimer	～1	3	No	Urban and town		High school or above	Children	No	～1	Not difficult	Good	No		always	always	always	never		Not at all	Not at all	Not at all	Not at all		3	4	4	4	20	5	6	3	3	4	56		always	always	always	always	always	often	often	often	often	often	sometimes
Moderate QoC	71	High school or above	Other	～1	3	Mild	Urban and town		High school or above	Children	Yes	～1	Not difficult	Good	No		often	sometimes	often	never		Quite a bit	Somewhat	Not at all	Somewhat		4	4	4	3	18	7	6	4	3	3	56		often	often	always	often	sometimes	always	often	often	sometimes	sometimes	never
Moderate QoC	72	High school or above	Alzheimer	～5	2	Severe	Urban and town		Secondary school	Spouse	Yes	～5	Not difficult	Poor	Yes		sometimes	sometimes	often	never		Quite a bit	Somewhat	Somewhat	Somewhat		3	4	2	2	13	5	5	4	4	1	43		always	often	always	often	sometimes	often	often	often	sometimes	sometimes	never
Low QoC	73	Primary school or below	Alzheimer	～5	1	Severe	Urban and town		Secondary school	Spouse	Yes	～5	Somewhat difficult	Poor	Yes		sometimes	sometimes	often	never		Completely	Quite a bit	Completely	Quite a bit		3	4	4	1	14	5	5	3	3	1	43		often	often	always	sometimes	never	sometimes	often	sometimes	never	sometimes	never
Moderate QoC	74	Primary school or below	Alzheimer	～5	2	Mild	Rural		Primary school or below	Spouse	Yes	～5	Difficult	Good	No		often	sometimes	sometimes	sometimes		Somewhat	Not at all	Not at all	Somewhat		3	4	4	2	18	6	6	4	4	3	54		always	often	always	sometimes	sometimes	always	always	always	never	sometimes	sometimes
Low QoC	75	Primary school or below	Alzheimer	～5	3	Mild	Rural		Secondary school	Other	Yes	～5	Difficult	Poor	No		often	sometimes	often	never		Somewhat	Somewhat	Not at all	Somewhat		2	4	3	2	10	3	3	2	4	1	34		often	sometimes	sometimes	never	sometimes	sometimes	never	sometimes	sometimes	sometimes	never
Low QoC	76	Primary school or below	Alzheimer	≥5	3	Moderate	Rural		Primary school or below	Spouse	Yes	≥5	Difficult	Poor	Yes		often	often	always	sometimes		Quite a bit	Completely	Quite a bit	Completely		3	4	3	2	12	4	4	2	4	1	39		often	sometimes	sometimes	sometimes	never	often	often	sometimes	never	often	never
Low QoC	77	Primary school or below	Alzheimer	～5	2	No	Rural		Secondary school	Children	No	～5	Difficult	Good	No		sometimes	sometimes	sometimes	never		Quite a bit	Quite a bit	Completely	Somewhat		2	4	3	1	15	3	4	2	3	1	38		often	sometimes	sometimes	never	never	often	often	often	sometimes	sometimes	sometimes
Low QoC	78	Primary school or below	Vascular dementia	≥5	2	Severe	Rural		Primary school or below	Spouse	Yes	≥5	Difficult	Poor	Yes		often	often	often	never		Completely	Quite a bit	Quite a bit	Quite a bit		3	4	4	1	13	4	4	2	4	1	40		always	sometimes	never	never	never	never	sometimes	never	sometimes	sometimes	never
Moderate QoC	79	Primary school or below	Alzheimer	～5	3	Moderate	Rural		Primary school or below	Spouse	Yes	～5	Somewhat difficult	Poor	Yes		often	often	often	never		Quite a bit	Somewhat	Not at all	Somewhat		4	4	3	3	17	6	5	3	4	1	50		always	always	often	sometimes	never	often	often	often	never	sometimes	never
Low QoC	80	Primary school or below	Alzheimer	≥5	1	Moderate	Rural		Secondary school	Other	No	≥5	Difficult	Good	Yes		never	never	never	often		Completely	Quite a bit	Quite a bit	Completely		3	4	4	1	14	4	4	4	3	1	42		often	sometimes	sometimes	never	never	often	often	sometimes	sometimes	never	never
Moderate QoC	81	High school or above	Alzheimer	～5	3	Moderate	Urban and town		High school or above	Children	Yes	～5	Not difficult	Good	No		sometimes	often	often	never		Quite a bit	Somewhat	Quite a bit	Somewhat		4	4	1	2	13	3	5	4	2	2	40		always	always	always	always	never	always	always	always	never	sometimes	never
Low QoC	82	Primary school or below	Alzheimer	≥5	3	Mild	Rural		Primary school or below	Spouse	Yes	≥5	Difficult	Poor	Yes		sometimes	sometimes	sometimes	often		Completely	Quite a bit	Quite a bit	Completely		2	4	3	1	10	3	2	2	2	1	30		sometimes	never	never	never	never	sometimes	sometimes	sometimes	sometimes	never	never
Low QoC	83	Primary school or below	Alzheimer	～5	2	Severe	Rural		Primary school or below	Spouse	Yes	～5	Difficult	Poor	Yes		often	often	sometimes	never		Completely	Quite a bit	Somewhat	Somewhat		2	4	4	1	9	2	3	2	4	1	32		often	sometimes	often	sometimes	never	sometimes	often	sometimes	never	never	never
Low QoC	84	Primary school or below	Alzheimer	～5	3	Moderate	Rural		Secondary school	Other	Yes	～5	Difficult	Good	Yes		never	sometimes	sometimes	sometimes		Completely	Somewhat	Quite a bit	Quite a bit		2	4	3	1	12	2	3	2	3	1	33		often	often	sometimes	sometimes	never	sometimes	sometimes	sometimes	sometimes	never	never
High QoC	85	Secondary school	Vascular dementia	～1	1	Mild	Rural		Secondary school	Spouse	Yes	～1	Difficult	Poor	No		often	often	always	never		Not at all	Not at all	Not at all	Not at all		2	4	3	1	12	4	4	3	4	1	38		always	always	always	often	often	always	always	always	often	sometimes	sometimes
High QoC	86	Secondary school	Alzheimer	～5	3	Severe	Rural		Secondary school	Children	No	～5	Not difficult	Good	No		never	sometimes	often	sometimes		Not at all	Not at all	Not at all	Completely		3	4	4	4	17	3	4	4	4	1	48		always	always	always	always	always	always	always	often	often	sometimes	always
Moderate QoC	87	High school or above	Alzheimer	≥5	3	Severe	Urban and town		High school or above	Children	No	≥5	Not difficult	Poor	No		always	often	often	never		Somewhat	Not at all	Somewhat	Quite a bit		2	4	2	2	15	5	5	4	4	1	44		often	always	always	always	never	often	often	often	never	often	never
High QoC	88	Secondary school	Other	～5	3	Severe	Urban and town		High school or above	Other	Yes	～5	Not difficult	Good	No		always	always	always	never		Not at all	Not at all	Not at all	Quite a bit		4	4	3	2	16	4	5	4	4	2	48		often	always	always	always	never	sometimes	often	often	sometimes	often	often
High QoC	89	Primary school or below	Vascular dementia	～5	3	Mild	Urban and town		High school or above	Children	Yes	～5	Not difficult	Poor	No		always	always	always	never		Completely	Somewhat	Completely	Not at all		2	4	1	3	11	3	4	4	4	1	37		always	always	always	always	always	sometimes	sometimes	never	sometimes	often	often
Low QoC	90	Primary school or below	Alzheimer	～5	2	Mild	Rural		Secondary school	Other	Yes	～5	Difficult	Poor	Yes		never	never	never	sometimes		Completely	Quite a bit	Completely	Somewhat		2	4	3	1	12	2	4	2	3	1	34		often	sometimes	sometimes	sometimes	never	sometimes	sometimes	sometimes	sometimes	never	never
Moderate QoC	91	Primary school or below	Alzheimer	～1	3	No	Rural		Secondary school	Children	No	～1	Somewhat difficult	Good	No		sometimes	never	sometimes	sometimes		Somewhat	Not at all	Somewhat	Not at all		3	4	3	1	16	5	4	4	4	1	45		always	always	always	sometimes	sometimes	sometimes	often	sometimes	sometimes	often	never
High QoC	92	Secondary school	Alzheimer	≥5	3	Severe	Rural		High school or above	Children	Yes	≥5	Not difficult	Poor	No		often	often	often	never		Completely	Somewhat	Quite a bit	Somewhat		4	4	3	2	15	5	5	4	4	1	47		always	always	always	often	often	always	sometimes	often	never	often	often
Low QoC	93	Primary school or below	Alzheimer	～5	2	Severe	Rural		Secondary school	Children	Yes	～5	Somewhat difficult	Poor	Yes		sometimes	never	never	sometimes		Completely	Quite a bit	Completely	Quite a bit		3	4	2	1	12	3	3	4	2	1	35		often	sometimes	always	sometimes	never	sometimes	sometimes	sometimes	never	never	never
Low QoC	94	Primary school or below	Alzheimer	≥5	2	Severe	Rural		Primary school or below	Spouse	Yes	≥5	Difficult	Poor	Yes		often	sometimes	often	never		Completely	Quite a bit	Completely	Quite a bit		1	4	2	1	13	5	5	4	3	1	39		often	sometimes	often	sometimes	never	sometimes	sometimes	sometimes	never	never	never
Low QoC	95	Primary school or below	Alzheimer	≥5	1	Severe	Rural		Primary school or below	Children	No	≥5	Difficult	Poor	No		sometimes	sometimes	sometimes	sometimes		Quite a bit	Quite a bit	Quite a bit	Completely		2	4	3	1	12	5	5	2	3	1	38		sometimes	sometimes	always	sometimes	never	often	often	sometimes	never	never	never
Low QoC	96	Primary school or below	Alzheimer	～5	3	Severe	Rural		Secondary school	Children	Yes	～5	Difficult	Poor	Yes		always	sometimes	often	never		Quite a bit	Somewhat	Somewhat	Quite a bit		2	4	4	1	11	3	5	2	2	2	36		often	often	often	often	never	often	sometimes	sometimes	sometimes	sometimes	never
High QoC	97	High school or above	Alzheimer	～1	2	No	Urban and town		High school or above	Spouse	Yes	～1	Somewhat difficult	Good	No		often	sometimes	sometimes	never		Somewhat	Not at all	Somewhat	Not at all		2	4	2	1	10	2	3	3	2	1	30		always	always	always	often	often	often	often	often	sometimes	often	sometimes
Low QoC	98	Primary school or below	Alzheimer	≥5	3	Severe	Rural		Secondary school	Children	Yes	≥5	Difficult	Good	Yes		sometimes	sometimes	sometimes	never		Completely	Quite a bit	Completely	Somewhat		2	4	4	1	12	2	4	4	2	1	36		always	often	often	sometimes	sometimes	sometimes	often	sometimes	never	sometimes	never
Low QoC	99	Primary school or below	Vascular dementia	～5	1	Mild	Rural		Primary school or below	Other	No	～5	Difficult	Poor	No		sometimes	never	never	sometimes		Not at all	Somewhat	Quite a bit	Somewhat		1	4	3	1	10	2	3	2	2	1	29		sometimes	never	sometimes	sometimes	never	sometimes	sometimes	sometimes	sometimes	sometimes	never
Moderate QoC	100	Secondary school	Vascular dementia	～5	2	Mild	Urban and town		High school or above	Children	No	～5	Not difficult	Good	No		sometimes	sometimes	often	sometimes		Somewhat	Not at all	Not at all	Somewhat		3	4	2	3	14	5	6	4	4	3	48		always	often	always	often	sometimes	often	often	often	sometimes	sometimes	never
High QoC	101	Primary school or below	Vascular dementia	～1	3	Moderate	Rural		Secondary school	Children	No	～1	Difficult	Poor	No		often	often	often	never		Somewhat	Somewhat	Not at all	Not at all		2	4	1	2	10	2	6	1	2	1	31		often	always	often	always	sometimes	often	often	often	often	often	often
High QoC	102	Secondary school	Vascular dementia	～5	3	No	Urban and town		High school or above	Children	No	～5	Not difficult	Good	No		always	always	always	never		Somewhat	Somewhat	Not at all	Somewhat		4	4	3	2	18	4	7	4	2	1	49		often	always	always	often	sometimes	often	sometimes	often	often	always	sometimes
Moderate QoC	103	Secondary school	Vascular dementia	～1	1	Mild	Urban and town		Secondary school	Spouse	Yes	～1	Somewhat difficult	Poor	No		always	always	always	never		Somewhat	Somewhat	Not at all	Not at all		3	4	3	1	15	3	3	2	3	1	38		always	always	often	often	sometimes	often	often	often	often	sometimes	sometimes
High QoC	104	Secondary school	Vascular dementia	～1	1	Mild	Urban and town		High school or above	Children	Yes	～1	Somewhat difficult	Poor	No		always	always	always	never		Somewhat	Somewhat	Not at all	Not at all		4	4	2	1	14	2	4	4	4	1	40		always	always	always	always	often	often	often	often	often	often	sometimes
High QoC	105	Primary school or below	Vascular dementia	～1	1	Severe	Urban and town		Secondary school	Children	Yes	～1	Somewhat difficult	Good	No		often	often	often	never		Quite a bit	Somewhat	Quite a bit	Not at all		2	4	3	3	12	3	3	3	3	1	37		often	often	often	often	often	often	often	often	often	sometimes	sometimes
Low QoC	106	Primary school or below	Vascular dementia	≥5	2	Severe	Urban and town		High school or above	Children	Yes	≥5	Somewhat difficult	Good	No		often	sometimes	sometimes	sometimes		Quite a bit	Quite a bit	Quite a bit	Quite a bit		1	4	4	1	11	4	3	2	3	1	34		often	often	often	sometimes	sometimes	often	sometimes	sometimes	sometimes	often	never
High QoC	107	Primary school or below	Alzheimer	～5	2	Mild	Rural		High school or above	Other	Yes	～5	Difficult	Good	No		often	often	often	sometimes		Somewhat	Somewhat	Somewhat	Somewhat		1	3	1	1	11	3	3	3	2	1	29		often	often	often	often	often	often	often	often	often	sometimes	sometimes
High QoC	108	Secondary school	Alzheimer	≥5	1	Mild	Urban and town		High school or above	Children	Yes	～5	Somewhat difficult	Good	No		always	always	always	never		Somewhat	Somewhat	Somewhat	Somewhat		3	4	3	2	17	4	4	4	3	1	45		always	always	always	always	often	often	always	sometimes	often	sometimes	often
Low QoC	109	Primary school or below	Alzheimer	～5	2	Moderate	Urban and town		Secondary school	Children	Yes	～5	Somewhat difficult	Poor	Yes		often	often	often	never		Quite a bit	Quite a bit	Quite a bit	Quite a bit		1	4	2	1	14	3	3	3	3	1	35		sometimes	often	sometimes	often	sometimes	never	sometimes	sometimes	often	sometimes	sometimes
High QoC	110	Secondary school	Alzheimer	～5	1	Mild	Urban and town		Secondary school	Children	Yes	～5	Somewhat difficult	Good	No		often	sometimes	often	never		Quite a bit	Quite a bit	Somewhat	Somewhat		2	4	3	1	14	4	3	3	3	1	38		often	always	often	often	sometimes	often	sometimes	sometimes	often	often	sometimes
Low QoC	111	Primary school or below	Alzheimer	～5	3	Mild	Rural		High school or above	Other	Yes	～1	Difficult	Good	No		always	often	often	never		Not at all	Somewhat	Not at all	Somewhat		3	3	3	1	13	3	3	3	3	1	36		often	sometimes	sometimes	sometimes	sometimes	sometimes	sometimes	sometimes	often	sometimes	sometimes
Moderate QoC	112	Secondary school	Other	～1	2	Severe	Urban and town		Secondary school	Children	No	～1	Somewhat difficult	Poor	No		always	often	often	sometimes		Quite a bit	Somewhat	Quite a bit	Quite a bit		2	4	2	2	14	2	3	3	3	1	36		often	always	often	sometimes	never	sometimes	sometimes	often	often	sometimes	sometimes
Low QoC	113	Primary school or below	Alzheimer	～5	2	Severe	Urban and town		Primary school or below	Spouse	Yes	～5	Difficult	Poor	Yes		often	sometimes	often	sometimes		Quite a bit	Quite a bit	Completely	Completely		2	4	2	1	10	2	3	2	1	1	28		often	often	often	sometimes	sometimes	sometimes	sometimes	never	sometimes	sometimes	sometimes
Moderate QoC	114	Primary school or below	Other	≥5	2	Severe	Urban and town		High school or above	Other	No	～1	Somewhat difficult	Good	No		often	often	often	sometimes		Somewhat	Somewhat	Somewhat	Completely		1	4	3	1	12	2	5	2	2	2	34		often	often	often	sometimes	sometimes	often	often	often	sometimes	often	sometimes
Low QoC	115	Primary school or below	Vascular dementia	～5	3	Severe	Rural		Primary school or below	Children	Yes	～5	Difficult	Poor	Yes		sometimes	sometimes	sometimes	often		Quite a bit	Somewhat	Quite a bit	Somewhat		2	4	3	1	13	3	3	1	2	1	33		sometimes	sometimes	sometimes	sometimes	sometimes	sometimes	sometimes	sometimes	sometimes	never	sometimes
Low QoC	116	Primary school or below	Alzheimer	≥5	2	Severe	Rural		Primary school or below	Other	Yes	～5	Difficult	Poor	Yes		often	sometimes	often	sometimes		Quite a bit	Quite a bit	Quite a bit	Quite a bit		2	4	2	2	12	3	2	4	4	1	36		often	often	often	sometimes	never	sometimes	sometimes	often	never	never	never
High QoC	117	Primary school or below	Alzheimer	～5	3	Mild	Urban and town		High school or above	Children	Yes	～1	Not difficult	Poor	No		often	often	often	sometimes		Somewhat	Somewhat	Somewhat	Somewhat		3	4	4	3	15	5	5	4	4	3	50		always	always	often	often	often	often	often	often	often	often	often
Moderate QoC	118	Secondary school	Alzheimer	～5	2	Severe	Urban and town		High school or above	Children	No	～5	Not difficult	Good	No		sometimes	often	often	sometimes		Somewhat	Somewhat	Completely	Somewhat		3	4	2	3	14	3	6	4	4	3	46		often	often	always	sometimes	never	sometimes	often	always	never	sometimes	never
Moderate QoC	119	Primary school or below	Alzheimer	≥5	3	Severe	Urban and town		Primary school or below	Spouse	Yes	≥5	Somewhat difficult	Poor	No		always	always	always	never		Quite a bit	Not at all	Somewhat	Quite a bit		2	4	3	3	15	4	4	2	4	2	43		always	always	always	often	sometimes	often	often	always	never	sometimes	sometimes
High QoC	120	High school or above	Alzheimer	≥5	2	Severe	Urban and town		Primary school or below	Spouse	Yes	≥5	Not difficult	Poor	No		often	sometimes	often	sometimes		Quite a bit	Not at all	Not at all	Somewhat		2	4	3	3	15	2	4	2	3	1	39		often	always	always	often	often	often	often	often	never	sometimes	sometimes
Low QoC	121	Primary school or below	Alzheimer	～5	3	Moderate	Rural		Primary school or below	Spouse	Yes	～5	Somewhat difficult	Poor	Yes		never	never	never	often		Completely	Somewhat	Not at all	Completely		1	4	1	1	12	2	2	2	4	1	30		often	sometimes	always	often	sometimes	sometimes	sometimes	sometimes	sometimes	sometimes	sometimes
High QoC	122	Secondary school	Alzheimer	～5	3	Mild	Urban and town		Primary school or below	Spouse	Yes	～5	Not difficult	Good	No		always	always	always	never		Not at all	Not at all	Not at all	Somewhat		4	4	4	3	18	6	4	4	4	2	53		always	always	always	always	always	often	often	often	sometimes	often	sometimes
High QoC	123	Secondary school	Alzheimer	～5	3	Severe	Urban and town		High school or above	Children	Yes	～5	Not difficult	Poor	No		often	often	sometimes	sometimes		Completely	Somewhat	Quite a bit	Somewhat		4	4	3	3	16	3	3	2	3	1	42		always	often	always	sometimes	often	sometimes	often	often	never	often	sometimes
Moderate QoC	124	Primary school or below	Alzheimer	～1	3	No	Urban and town		Primary school or below	Spouse	Yes	～1	Somewhat difficult	Poor	No		sometimes	never	often	never		Somewhat	Not at all	Somewhat	Somewhat		4	4	3	2	17	5	5	4	4	2	50		often	always	always	often	sometimes	often	often	often	sometimes	sometimes	never
Low QoC	125	Secondary school	Alzheimer	≥5	3	Severe	Urban and town		Secondary school	Children	No	≥5	Not difficult	Poor	No		often	often	often	sometimes		Quite a bit	Not at all	Somewhat	Somewhat		4	4	2	3	12	1	3	2	3	3	37		often	sometimes	often	sometimes	never	often	often	sometimes	sometimes	never	never
Moderate QoC	126	Primary school or below	Alzheimer	≥5	3	Severe	Rural		Secondary school	Children	Yes	≥5	Not difficult	Poor	Yes		always	sometimes	often	never		Completely	Quite a bit	Quite a bit	Completely		3	4	4	3	14	3	4	4	4	3	46		often	always	often	sometimes	sometimes	often	sometimes	often	never	sometimes	never
Low QoC	127	Secondary school	Vascular dementia	～5	2	Severe	Urban and town		High school or above	Children	No	～5	Somewhat difficult	Good	No		often	often	often	sometimes		Quite a bit	Quite a bit	Quite a bit	Quite a bit		2	4	2	1	12	2	3	1	2	1	30		sometimes	often	often	sometimes	sometimes	sometimes	sometimes	often	often	sometimes	never
Moderate QoC	128	Primary school or below	Other	～5	3	Mild	Rural		High school or above	Other	No	～1	Somewhat difficult	Good	No		sometimes	sometimes	often	sometimes		Not at all	Not at all	Not at all	Not at all		3	3	4	3	16	6	4	4	4	4	51		often	often	always	often	sometimes	always	often	often	often	sometimes	sometimes
High QoC	129	Secondary school	Alzheimer	≥5	1	Mild	Urban and town		High school or above	Children	Yes	～5	Somewhat difficult	Good	No		always	always	often	never		Somewhat	Somewhat	Somewhat	Somewhat		4	4	3	1	18	5	5	4	3	1	48		always	often	always	often	often	often	often	often	sometimes	sometimes	often
Low QoC	130	Primary school or below	Vascular dementia	≥5	2	Severe	Rural		Primary school or below	Spouse	Yes	≥5	Difficult	Poor	Yes		often	often	often	never		Quite a bit	Quite a bit	Quite a bit	Quite a bit		2	4	3	1	13	4	3	1	3	1	35		sometimes	often	sometimes	sometimes	sometimes	sometimes	sometimes	often	sometimes	sometimes	never
Low QoC	131	Primary school or below	Vascular dementia	≥5	2	Severe	Urban and town		High school or above	Children	No	≥5	Somewhat difficult	Good	No		often	often	often	sometimes		Completely	Completely	Somewhat	Somewhat		3	4	2	2	14	4	5	3	2	1	40		sometimes	always	sometimes	sometimes	sometimes	sometimes	sometimes	never	sometimes	sometimes	never
High QoC	132	Primary school or below	Alzheimer	～1	2	Moderate	Rural		Primary school or below	Spouse	Yes	～1	Difficult	Poor	Yes		always	often	always	never		Somewhat	Quite a bit	Quite a bit	Somewhat		4	4	4	3	18	6	5	4	3	3	54		often	always	often	often	sometimes	sometimes	often	often	often	often	sometimes
Low QoC	133	Primary school or below	Alzheimer	～5	2	Moderate	Rural		Primary school or below	Spouse	Yes	～5	Difficult	Good	No		sometimes	sometimes	often	never		Quite a bit	Somewhat	Quite a bit	Somewhat		1	4	4	1	12	4	4	2	2	1	35		often	often	sometimes	often	never	sometimes	often	often	never	sometimes	never
Low QoC	134	Primary school or below	Alzheimer	～5	3	Mild	Rural		Secondary school	Children	Yes	～5	Difficult	Good	No		often	often	often	never		Quite a bit	Quite a bit	Quite a bit	Quite a bit		2	4	3	2	14	3	4	2	3	1	38		always	sometimes	sometimes	sometimes	sometimes	often	often	sometimes	never	sometimes	never
Low QoC	135	Primary school or below	Vascular dementia	～5	1	Moderate	Rural		Secondary school	Children	Yes	～5	Difficult	Good	No		never	never	never	sometimes		Quite a bit	Somewhat	Quite a bit	Quite a bit		2	4	2	2	12	3	2	2	2	1	32		often	sometimes	often	never	never	sometimes	sometimes	sometimes	sometimes	never	never
Moderate QoC	136	Primary school or below	Alzheimer	～5	3	No	Rural		Primary school or below	Spouse	Yes	～5	Difficult	Good	No		often	always	always	never		Somewhat	Somewhat	Somewhat	Not at all		3	4	4	1	14	4	4	4	4	1	43		always	always	always	often	often	often	sometimes	sometimes	sometimes	often	never
High QoC	137	Primary school or below	Alzheimer	～5	3	No	Rural		Secondary school	Children	No	～5	Not difficult	Good	No		often	sometimes	always	never		Not at all	Not at all	Not at all	Somewhat		1	4	4	1	11	4	4	3	3	1	36		always	always	often	often	often	often	often	often	often	often	often
Moderate QoC	138	Primary school or below	Alzheimer	≥5	3	Mild	Rural		Primary school or below	Other	Yes	≥5	Difficult	Good	Yes		sometimes	sometimes	sometimes	sometimes		Quite a bit	Somewhat	Completely	Not at all		3	4	4	1	16	6	7	4	4	2	51		often	often	often	often	often	often	often	often	never	sometimes	never
Low QoC	139	Primary school or below	Alzheimer	～5	3	Mild	Rural		Secondary school	Other	Yes	～5	Difficult	Good	No		never	never	sometimes	sometimes		Completely	Completely	Quite a bit	Quite a bit		3	4	1	3	13	2	2	2	2	1	33		often	sometimes	often	sometimes	sometimes	sometimes	sometimes	sometimes	never	never	never
High QoC	140	Primary school or below	Vascular dementia	～5	3	Severe	Urban and town		High school or above	Children	Yes	～5	Not difficult	Poor	Yes		always	always	always	never		Completely	Somewhat	Completely	Not at all		3	4	4	3	16	5	6	2	4	2	49		always	always	always	always	always	sometimes	sometimes	never	never	often	often
Moderate QoC	141	Secondary school	Alzheimer	～5	2	Mild	Urban and town		High school or above	Children	Yes	～5	Not difficult	Good	No		always	sometimes	often	sometimes		Not at all	Somewhat	Not at all	Completely		3	4	4	2	18	7	6	3	4	3	54		always	always	always	always	always	often	sometimes	often	never	sometimes	never
High QoC	142	Primary school or below	Alzheimer	～5	3	No	Rural		Primary school or below	Other	Yes	～5	Somewhat difficult	Poor	No		never	never	sometimes	often		Completely	Completely	Completely	Completely		4	4	4	2	17	4	5	4	2	2	48		always	often	always	often	often	sometimes	often	sometimes	sometimes	sometimes	often
Moderate QoC	143	Secondary school	Vascular dementia	～5	1	Mild	Urban and town		Secondary school	Spouse	Yes	～5	Somewhat difficult	Poor	No		sometimes	sometimes	often	sometimes		Completely	Not at all	Somewhat	Quite a bit		3	4	3	2	10	2	4	3	2	1	34		often	always	always	often	sometimes	often	often	sometimes	often	often	never
Moderate QoC	144	Secondary school	Alzheimer	～5	3	Moderate	Urban and town		High school or above	Children	Yes	～5	Not difficult	Poor	No		always	often	often	sometimes		Somewhat	Somewhat	Not at all	Quite a bit		4	4	3	2	14	2	3	1	2	4	39		always	always	always	always	never	often	often	often	never	sometimes	never
Low QoC	145	Secondary school	Vascular dementia	～1	2	Severe	Rural		Secondary school	Spouse	Yes	～1	Difficult	Poor	Yes		sometimes	sometimes	often	sometimes		Completely	Quite a bit	Quite a bit	Quite a bit		1	4	4	1	12	5	4	3	2	1	37		always	often	always	sometimes	never	sometimes	often	sometimes	never	never	never
Moderate QoC	146	Primary school or below	Alzheimer	≥5	2	Moderate	Urban and town		Secondary school	Children	No	≥5	Not difficult	Poor	No		always	often	always	never		Somewhat	Not at all	Somewhat	Not at all		4	4	4	2	16	4	5	4	4	2	49		always	always	always	often	never	often	often	often	sometimes	sometimes	never
Moderate QoC	147	Primary school or below	Alzheimer	≥5	3	Severe	Urban and town		Secondary school	Children	Yes	≥5	Not difficult	Poor	Yes		often	often	often	sometimes		Completely	Quite a bit	Completely	Completely		2	4	2	1	12	1	4	2	2	1	31		sometimes	always	sometimes	often	never	always	often	often	sometimes	never	sometimes
Moderate QoC	148	Primary school or below	Vascular dementia	≥5	3	Severe	Urban and town		High school or above	Children	Yes	≥5	Not difficult	Good	No		always	often	always	never		Somewhat	Not at all	Somewhat	Quite a bit		3	4	4	1	15	3	6	3	2	1	42		always	always	always	often	sometimes	often	often	sometimes	never	sometimes	sometimes
Low QoC	149	Secondary school	Alzheimer	≥5	2	Severe	Urban and town		High school or above	Children	Yes	≥5	Not difficult	Poor	No		sometimes	never	sometimes	sometimes		Completely	Completely	Quite a bit	Quite a bit		2	4	3	2	14	2	2	3	4	2	38		always	often	always	sometimes	sometimes	never	sometimes	never	never	never	never
Low QoC	150	Secondary school	Alzheimer	≥5	2	Severe	Urban and town		Secondary school	Spouse	Yes	≥5	Somewhat difficult	Poor	Yes		often	always	always	never		Quite a bit	Somewhat	Quite a bit	Completely		1	4	2	1	12	3	2	3	4	1	33		often	often	always	sometimes	never	never	sometimes	never	never	never	never
Moderate QoC	151	High school or above	Vascular dementia	～1	2	Severe	Urban and town		High school or above	Children	Yes	～1	Not difficult	Poor	No		often	often	always	never		Somewhat	Somewhat	Quite a bit	Quite a bit		3	4	2	1	13	3	4	2	3	1	36		always	always	always	often	sometimes	often	often	sometimes	never	sometimes	sometimes
Moderate QoC	152	Secondary school	Vascular dementia	～5	2	Mild	Urban and town		Secondary school	Spouse	Yes	～5	Somewhat difficult	Poor	Yes		often	always	always	never		Quite a bit	Not at all	Somewhat	Somewhat		4	4	3	2	17	5	5	3	3	1	47		often	always	always	sometimes	sometimes	often	often	sometimes	sometimes	sometimes	never
High QoC	153	Secondary school	Alzheimer	～5	1	Mild	Urban and town		Secondary school	Spouse	Yes	～5	Somewhat difficult	Poor	No		always	always	always	never		Quite a bit	Somewhat	Quite a bit	Somewhat		3	4	3	1	13	4	4	2	3	1	38		always	often	always	often	often	sometimes	often	sometimes	never	often	often
Low QoC	154	Primary school or below	Alzheimer	≥5	1	Severe	Rural		Primary school or below	Spouse	Yes	≥5	Difficult	Poor	Yes		often	often	often	never		Completely	Quite a bit	Completely	Quite a bit		2	3	2	1	11	2	2	2	3	1	29		often	often	often	sometimes	never	sometimes	sometimes	sometimes	never	never	never
Moderate QoC	155	Secondary school	Vascular dementia	～5	1	Moderate	Urban and town		Secondary school	Spouse	Yes	～5	Somewhat difficult	Poor	No		sometimes	often	often	never		Somewhat	Quite a bit	Quite a bit	Somewhat		2	4	3	1	13	3	4	4	3	1	38		always	always	often	often	sometimes	often	often	often	sometimes	sometimes	never
Moderate QoC	156	Secondary school	Alzheimer	≥5	3	Severe	Urban and town		Secondary school	Children	Yes	～5	Not difficult	Poor	No		always	always	often	sometimes		Completely	Somewhat	Quite a bit	Quite a bit		2	4	3	1	14	1	4	4	3	1	37		often	always	always	always	never	sometimes	often	sometimes	never	sometimes	never
Low QoC	157	Primary school or below	Vascular dementia	～5	2	Moderate	Urban and town		Primary school or below	Spouse	Yes	～5	Difficult	Poor	No		always	often	often	never		Quite a bit	Quite a bit	Completely	Somewhat		2	4	3	2	15	3	3	4	3	1	40		often	often	always	sometimes	sometimes	sometimes	never	sometimes	sometimes	sometimes	sometimes
Low QoC	158	Primary school or below	Alzheimer	～5	3	Severe	Rural		Primary school or below	Spouse	Yes	～5	Difficult	Poor	Yes		sometimes	sometimes	never	sometimes		Completely	Completely	Completely	Completely		2	4	3	2	12	3	5	3	4	1	39		often	often	often	sometimes	sometimes	sometimes	sometimes	sometimes	never	never	never
High QoC	159	Primary school or below	Other	～5	2	Mild	Urban and town		Secondary school	Children	Yes	～5	Not difficult	Poor	No		often	often	always	sometimes		Somewhat	Not at all	Somewhat	Somewhat		3	4	2	2	15	3	4	2	4	2	41		often	always	always	often	often	often	often	often	sometimes	sometimes	sometimes
Moderate QoC	160	Primary school or below	Alzheimer	～5	3	Severe	Urban and town		Secondary school	Children	Yes	～5	Not difficult	Poor	No		sometimes	often	often	often		Quite a bit	Quite a bit	Quite a bit	Completely		2	4	3	4	10	5	4	2	4	3	41		always	always	always	often	never	sometimes	often	often	sometimes	often	never
Moderate QoC	161	Primary school or below	Alzheimer	≥5	3	Moderate	Rural		Secondary school	Spouse	Yes	≥5	Difficult	Poor	Yes		often	often	often	never		Somewhat	Quite a bit	Completely	Somewhat		2	4	2	3	16	3	5	4	2	2	43		always	always	always	often	sometimes	sometimes	sometimes	sometimes	never	sometimes	sometimes
Moderate QoC	162	Primary school or below	Vascular dementia	～5	1	Severe	Urban and town		Secondary school	Children	Yes	～5	Somewhat difficult	Poor	Yes		sometimes	never	often	never		Quite a bit	Somewhat	Completely	Quite a bit		2	4	1	1	15	3	3	4	4	1	38		often	always	always	always	never	often	sometimes	often	never	often	never
Moderate QoC	163	Secondary school	Alzheimer	～5	2	Moderate	Urban and town		High school or above	Children	Yes	～5	Not difficult	Good	No		often	always	always	never		Somewhat	Somewhat	Somewhat	Somewhat		2	4	3	3	13	3	5	3	4	4	44		always	always	always	often	sometimes	sometimes	often	often	sometimes	sometimes	sometimes
Moderate QoC	164	Primary school or below	Alzheimer	～5	3	Moderate	Urban and town		Primary school or below	Spouse	Yes	～5	Difficult	Poor	Yes		sometimes	sometimes	sometimes	never		Completely	Quite a bit	Completely	Somewhat		2	3	2	1	8	2	3	2	2	1	26		always	always	always	sometimes	sometimes	sometimes	often	sometimes	never	sometimes	never
Moderate QoC	165	High school or above	Vascular dementia	～1	1	Severe	Urban and town		High school or above	Children	No	～1	Difficult	Good	No		always	sometimes	always	never		Not at all	Somewhat	Not at all	Somewhat		3	4	4	4	18	5	5	3	3	1	50		often	always	often	always	sometimes	sometimes	often	often	often	never	never
High QoC	166	Secondary school	Vascular dementia	～1	2	No	Urban and town		Secondary school	Spouse	Yes	～1	Somewhat difficult	Good	No		often	never	sometimes	never		Somewhat	Somewhat	Not at all	Somewhat		4	4	2	2	14	5	4	4	4	2	45		always	always	always	always	often	sometimes	often	sometimes	sometimes	often	sometimes
Low QoC	167	Secondary school	Vascular dementia	～5	1	Severe	Urban and town		Secondary school	Other	Yes	～5	Not difficult	Good	No		sometimes	never	never	often		Completely	Quite a bit	Completely	Somewhat		3	4	2	1	14	3	5	4	4	1	41		never	always	always	never	never	sometimes	sometimes	sometimes	never	never	never
Moderate QoC	168	Primary school or below	Vascular dementia	～1	2	Severe	Urban and town		High school or above	Children	No	～1	Not difficult	Good	No		often	sometimes	often	never		Somewhat	Somewhat	Quite a bit	Somewhat		3	4	2	2	15	3	2	2	4	3	40		always	often	always	often	sometimes	often	often	sometimes	sometimes	sometimes	never
High QoC	169	Primary school or below	Alzheimer	～5	1	No	Urban and town		High school or above	Children	Yes	～5	Somewhat difficult	Good	No		often	often	often	never		Somewhat	Somewhat	Somewhat	Not at all		3	4	2	2	13	3	3	3	4	2	39		always	always	always	often	sometimes	sometimes	often	sometimes	sometimes	often	sometimes
Moderate QoC	170	Secondary school	Alzheimer	～1	1	Moderate	Urban and town		Secondary school	Spouse	Yes	～1	Somewhat difficult	Poor	Yes		sometimes	sometimes	sometimes	never		Quite a bit	Somewhat	Somewhat	Somewhat		2	4	2	1	14	3	3	2	3	1	35		often	often	often	often	sometimes	sometimes	often	sometimes	sometimes	sometimes	sometimes
Low QoC	171	Primary school or below	Alzheimer	～1	3	Mild	Rural		Primary school or below	Spouse	Yes	～1	Difficult	Poor	Yes		often	often	sometimes	never		Completely	Somewhat	Not at all	Somewhat		3	4	3	1	13	2	3	1	3	1	34		always	sometimes	sometimes	sometimes	sometimes	often	often	sometimes	sometimes	sometimes	never
Low QoC	172	Primary school or below	Vascular dementia	≥5	1	Severe	Rural		Primary school or below	Spouse	Yes	≥5	Somewhat difficult	Poor	Yes		sometimes	sometimes	often	sometimes		Completely	Quite a bit	Quite a bit	Quite a bit		2	4	3	1	13	3	3	2	3	1	35		often	always	often	never	never	sometimes	often	sometimes	never	sometimes	never
Low QoC	173	Primary school or below	Alzheimer	～5	3	Moderate	Rural		Primary school or below	Children	Yes	～1	Difficult	Poor	Yes		sometimes	sometimes	sometimes	sometimes		Completely	Quite a bit	Completely	Quite a bit		2	4	2	1	12	3	3	2	2	1	32		often	sometimes	sometimes	sometimes	never	sometimes	often	sometimes	sometimes	sometimes	never
High QoC	174	Primary school or below	Alzheimer	～5	3	No	Urban and town		Secondary school	Children	No	～5	Somewhat difficult	Good	No		often	always	often	never		Quite a bit	Not at all	Not at all	Not at all		3	4	2	2	15	3	3	4	4	2	42		always	always	always	often	often	often	sometimes	often	never	often	sometimes
Moderate QoC	175	Secondary school	Vascular dementia	～1	2	Severe	Urban and town		High school or above	Children	Yes	～1	Not difficult	Good	No		always	often	always	never		Quite a bit	Not at all	Not at all	Somewhat		2	4	4	1	14	2	4	2	2	2	37		often	often	often	often	sometimes	often	often	often	often	sometimes	sometimes
High QoC	176	Secondary school	Alzheimer	～5	3	No	Urban and town		High school or above	Children	Yes	～5	Somewhat difficult	Poor	No		never	sometimes	often	sometimes		Quite a bit	Not at all	Somewhat	Not at all		4	4	3	3	18	4	6	4	3	2	51		always	always	always	often	often	often	always	often	sometimes	often	often
Moderate QoC	177	Primary school or below	Alzheimer	～1	3	Mild	Urban and town		High school or above	Children	Yes	～1	Not difficult	Poor	No		often	sometimes	sometimes	sometimes		Somewhat	Not at all	Not at all	Somewhat		3	4	2	2	14	3	5	3	3	2	41		always	often	always	often	sometimes	sometimes	often	often	never	sometimes	never
Low QoC	178	Primary school or below	Alzheimer	～1	1	Severe	Rural		Primary school or below	Other	No	～1	Difficult	Poor	No		sometimes	sometimes	sometimes	sometimes		Somewhat	Quite a bit	Somewhat	Quite a bit		2	2	3	1	10	3	3	2	2	1	29		sometimes	sometimes	sometimes	sometimes	never	often	often	sometimes	sometimes	sometimes	never
High QoC	179	Primary school or below	Alzheimer	～1	3	No	Urban and town		Secondary school	Children	No	～1	Not difficult	Good	No		often	often	often	never		Somewhat	Not at all	Somewhat	Not at all		1	4	2	1	13	2	3	2	1	1	30		always	often	always	often	sometimes	often	often	often	often	often	sometimes
Moderate QoC	180	Primary school or below	Vascular dementia	～5	3	Severe	Urban and town		Primary school or below	Spouse	Yes	～5	Difficult	Poor	Yes		often	always	always	sometimes		Quite a bit	Not at all	Somewhat	Quite a bit		3	4	3	3	16	5	5	4	4	4	51		always	always	always	always	sometimes	often	often	sometimes	never	sometimes	never
Low QoC	181	Primary school or below	Alzheimer	≥5	3	Severe	Rural		Secondary school	Children	Yes	～5	Difficult	Poor	Yes		sometimes	sometimes	sometimes	sometimes		Completely	Quite a bit	Completely	Quite a bit		2	4	3	1	14	3	3	4	2	1	37		often	sometimes	sometimes	sometimes	never	sometimes	sometimes	sometimes	never	sometimes	never
Low QoC	182	Primary school or below	Alzheimer	～5	1	Mild	Rural		Primary school or below	Spouse	Yes	～5	Difficult	Poor	Yes		sometimes	sometimes	sometimes	never		Somewhat	Somewhat	Somewhat	Somewhat		3	4	2	1	13	3	3	2	2	1	34		always	never	sometimes	sometimes	never	sometimes	sometimes	sometimes	sometimes	often	never
Low QoC	183	Primary school or below	Vascular dementia	～1	2	Moderate	Rural		Primary school or below	Spouse	Yes	～1	Difficult	Poor	No		sometimes	sometimes	sometimes	never		Quite a bit	Quite a bit	Not at all	Quite a bit		2	4	3	1	14	3	4	4	4	1	40		always	sometimes	sometimes	sometimes	never	sometimes	sometimes	sometimes	never	sometimes	never
Low QoC	184	Primary school or below	Vascular dementia	～1	2	Moderate	Rural		Primary school or below	Spouse	Yes	～1	Difficult	Poor	Yes		often	sometimes	often	never		Completely	Quite a bit	Somewhat	Somewhat		2	3	2	1	12	4	4	4	2	1	35		often	sometimes	sometimes	sometimes	never	often	often	sometimes	sometimes	often	never
Low QoC	185	Primary school or below	Vascular dementia	≥5	3	Severe	Rural		Primary school or below	Children	Yes	≥5	Difficult	Poor	Yes		often	often	sometimes	never		Quite a bit	Quite a bit	Completely	Completely		1	4	3	1	16	3	3	2	3	1	37		often	sometimes	sometimes	sometimes	never	often	often	sometimes	never	sometimes	never
Moderate QoC	186	Secondary school	Alzheimer	≥5	3	Severe	Urban and town		High school or above	Children	No	～1	Not difficult	Poor	No		sometimes	often	often	never		Quite a bit	Not at all	Somewhat	Somewhat		2	4	3	2	14	3	4	3	3	2	40		always	often	always	often	never	sometimes	sometimes	sometimes	sometimes	sometimes	never
Moderate QoC	187	Primary school or below	Vascular dementia	～5	2	Severe	Urban and town		Secondary school	Children	Yes	～5	Somewhat difficult	Poor	No		often	often	often	never		Quite a bit	Somewhat	Somewhat	Somewhat		2	4	3	2	16	2	3	4	4	2	42		often	often	often	often	never	often	sometimes	sometimes	often	sometimes	sometimes
Moderate QoC	188	Secondary school	Alzheimer	≥5	3	Severe	Urban and town		High school or above	Children	Yes	～5	Somewhat difficult	Poor	No		often	often	often	never		Completely	Quite a bit	Quite a bit	Quite a bit		3	4	3	1	14	2	3	1	1	1	33		always	often	always	often	never	often	often	often	sometimes	often	never
Moderate QoC	189	Secondary school	Vascular dementia	～5	1	Severe	Urban and town		Primary school or below	Spouse	Yes	～5	Not difficult	Poor	Yes		sometimes	sometimes	sometimes	often		Quite a bit	Quite a bit	Completely	Completely		2	4	1	1	10	2	2	2	3	1	28		often	always	always	often	never	sometimes	often	often	sometimes	sometimes	never
Low QoC	190	Secondary school	Alzheimer	≥5	3	Severe	Urban and town		Secondary school	Spouse	Yes	≥5	Not difficult	Poor	Yes		sometimes	sometimes	often	sometimes		Completely	Quite a bit	Quite a bit	Completely		2	4	3	2	12	2	2	1	1	1	30		always	often	always	never	never	sometimes	sometimes	sometimes	never	never	never
Moderate QoC	191	Secondary school	Vascular dementia	～1	1	Severe	Urban and town		Secondary school	Spouse	Yes	～1	Not difficult	Poor	No		sometimes	sometimes	sometimes	sometimes		Quite a bit	Somewhat	Quite a bit	Somewhat		2	4	3	3	13	2	3	3	2	3	38		often	often	often	often	sometimes	sometimes	sometimes	often	sometimes	often	never
Moderate QoC	192	Primary school or below	Alzheimer	≥5	1	Severe	Urban and town		Secondary school	Children	No	≥5	Not difficult	Poor	No		sometimes	often	sometimes	sometimes		Quite a bit	Somewhat	Not at all	Quite a bit		3	2	1	3	12	2	3	2	3	1	32		always	often	often	often	often	sometimes	often	sometimes	never	sometimes	never
High QoC	193	Primary school or below	Alzheimer	～5	2	No	Urban and town		High school or above	Children	Yes	～5	Not difficult	Good	No		sometimes	often	often	often		Somewhat	Somewhat	Not at all	Not at all		3	4	3	3	16	4	4	3	3	1	44		always	always	always	often	often	often	often	often	often	sometimes	sometimes
Moderate QoC	194	Primary school or below	Alzheimer	～5	2	Moderate	Rural		Secondary school	Other	Yes	～5	Somewhat difficult	Poor	Yes		sometimes	sometimes	sometimes	often		Completely	Not at all	Quite a bit	Quite a bit		3	4	3	1	13	2	4	3	3	1	37		often	always	always	often	often	often	sometimes	sometimes	never	sometimes	never
Moderate QoC	195	Primary school or below	Vascular dementia	～1	1	Mild	Urban and town		Secondary school	Other	No	～1	Not difficult	Poor	Yes		often	sometimes	sometimes	often		Quite a bit	Not at all	Quite a bit	Quite a bit		3	4	2	1	14	3	2	2	4	1	36		often	often	always	sometimes	never	often	sometimes	often	sometimes	sometimes	never
Moderate QoC	196	Secondary school	Other	～5	1	Severe	Urban and town		Secondary school	Spouse	Yes	～5	Somewhat difficult	Poor	Yes		often	often	often	never		Quite a bit	Somewhat	Quite a bit	Quite a bit		2	4	2	2	10	3	4	3	2	1	33		often	always	sometimes	often	sometimes	sometimes	sometimes	sometimes	often	sometimes	sometimes
Low QoC	197	Secondary school	Alzheimer	≥5	3	Mild	Urban and town		Secondary school	Other	Yes	≥5	Not difficult	Good	No		never	never	never	often		Completely	Somewhat	Quite a bit	Completely		2	4	2	2	12	2	3	3	3	2	35		sometimes	sometimes	always	sometimes	never	often	sometimes	often	sometimes	sometimes	never
Low QoC	198	Secondary school	Alzheimer	～5	2	Severe	Urban and town		High school or above	Children	No	～5	Not difficult	Poor	No		always	always	often	never		Quite a bit	Somewhat	Not at all	Completely		2	4	4	1	11	3	3	2	3	1	34		often	sometimes	always	sometimes	never	sometimes	often	often	sometimes	sometimes	never
Moderate QoC	199	Secondary school	Alzheimer	≥5	3	Moderate	Urban and town		High school or above	Children	Yes	≥5	Not difficult	Poor	No		always	often	always	never		Quite a bit	Somewhat	Not at all	Quite a bit		2	4	3	1	13	2	2	2	3	1	33		always	always	always	often	sometimes	sometimes	sometimes	sometimes	sometimes	sometimes	sometimes
Moderate QoC	200	Secondary school	Alzheimer	～5	3	Severe	Urban and town		High school or above	Children	No	～1	Not difficult	Good	No		always	often	always	sometimes		Somewhat	Not at all	Not at all	Somewhat		4	4	2	3	17	3	6	2	2	2	45		always	always	always	often	never	sometimes	sometimes	sometimes	sometimes	sometimes	sometimes
Moderate QoC	201	Secondary school	Alzheimer	≥5	3	Severe	Urban and town		Secondary school	Children	No	≥5	Not difficult	Poor	No		always	always	always	often		Quite a bit	Somewhat	Somewhat	Not at all		3	4	4	3	15	3	2	4	4	1	43		often	always	always	often	often	sometimes	often	sometimes	sometimes	sometimes	never
Low QoC	202	Secondary school	Alzheimer	～5	1	Severe	Urban and town		High school or above	Children	No	～5	Not difficult	Poor	No		never	sometimes	never	often		Quite a bit	Not at all	Quite a bit	Not at all		1	4	2	3	10	3	2	3	3	1	32		sometimes	sometimes	often	sometimes	never	sometimes	sometimes	sometimes	sometimes	never	never
Low QoC	203	Secondary school	Vascular dementia	≥5	3	Severe	Urban and town		Secondary school	Spouse	Yes	≥5	Not difficult	Poor	No		sometimes	sometimes	sometimes	often		Completely	Completely	Quite a bit	Quite a bit		2	4	2	1	12	2	2	1	1	1	28		often	often	often	sometimes	never	often	often	sometimes	sometimes	sometimes	never
Moderate QoC	204	Secondary school	Alzheimer	～5	1	Moderate	Urban and town		Secondary school	Spouse	Yes	～5	Somewhat difficult	Poor	Yes		sometimes	never	never	often		Quite a bit	Somewhat	Not at all	Not at all		2	4	4	4	18	4	7	3	3	3	52		always	always	often	always	never	sometimes	sometimes	sometimes	often	never	never
High QoC	205	Secondary school	Other	～5	2	Mild	Rural		Secondary school	Spouse	Yes	～5	Somewhat difficult	Poor	No		often	often	often	never		Somewhat	Somewhat	Not at all	Quite a bit		4	4	4	3	20	7	7	4	4	4	61		always	always	always	always	often	often	often	often	often	often	often
Moderate QoC	206	Primary school or below	Alzheimer	～1	3	No	Urban and town		High school or above	Children	No	～1	Not difficult	Good	No		sometimes	sometimes	often	sometimes		Somewhat	Not at all	Quite a bit	Quite a bit		3	4	3	3	15	3	5	3	3	4	46		always	always	always	sometimes	sometimes	often	often	often	sometimes	sometimes	sometimes
Moderate QoC	207	Primary school or below	Other	～5	2	Severe	Urban and town		High school or above	Children	No	～5	Not difficult	Poor	Yes		always	sometimes	often	never		Somewhat	Not at all	Somewhat	Somewhat		3	4	3	2	16	3	4	2	2	2	41		always	always	sometimes	always	sometimes	sometimes	never	sometimes	often	sometimes	never
Moderate QoC	208	Primary school or below	Alzheimer	～5	3	Severe	Urban and town		Secondary school	Children	Yes	～5	Not difficult	Poor	No		sometimes	sometimes	often	sometimes		Quite a bit	Quite a bit	Quite a bit	Completely		3	4	2	2	14	1	5	1	3	1	36		often	often	often	always	sometimes	sometimes	sometimes	sometimes	often	sometimes	never
High QoC	209	Primary school or below	Alzheimer	≥5	2	Mild	Rural		Primary school or below	Spouse	Yes	≥5	Difficult	Poor	No		always	sometimes	often	often		Somewhat	Not at all	Not at all	Not at all		3	4	3	2	15	3	5	3	3	2	43		sometimes	always	often	often	often	sometimes	sometimes	always	often	sometimes	often
High QoC	210	Primary school or below	Other	～1	2	Mild	Rural		High school or above	Other	No	～1	Somewhat difficult	Good	No		always	often	always	never		Not at all	Not at all	Somewhat	Quite a bit		3	4	1	2	14	4	4	3	3	2	40		often	always	always	often	often	sometimes	sometimes	often	often	often	sometimes
High QoC	211	Secondary school	Alzheimer	～5	3	Mild	Urban and town		Secondary school	Spouse	Yes	～5	Somewhat difficult	Poor	No		sometimes	always	often	never		Somewhat	Somewhat	Somewhat	Quite a bit		4	4	2	1	16	5	5	3	3	2	45		always	always	always	often	often	often	sometimes	often	sometimes	often	sometimes
High QoC	212	Primary school or below	Vascular dementia	～1	3	Mild	Urban and town		High school or above	Children	No	～1	Not difficult	Good	No		always	always	always	never		Somewhat	Somewhat	Somewhat	Not at all		4	3	4	4	15	3	4	2	2	2	43		always	always	often	often	often	sometimes	sometimes	often	sometimes	often	often
Moderate QoC	213	High school or above	Alzheimer	～5	2	Severe	Urban and town		High school or above	Children	No	～1	Not difficult	Good	Yes		often	always	often	sometimes		Quite a bit	Somewhat	Completely	Quite a bit		3	3	2	3	13	3	3	1	2	2	35		often	always	always	often	never	sometimes	never	never	never	sometimes	never

## Sheet: figures
No.	3.education	4.type of dementia	5.years of illness	6.numbers of children	7.ADL	7.ADL	8.residence		2.3 education	2.4 relationship	2.5 living with PwD	2.6 length of care (year)	2.7 affordability of living expenses	2.8 physical health	2.9 depression		RRS-1	RRS-2	RRS-3	RRS-4 (inverse)	RRS-4	RRS		PO-1	PO-2	PO-3	PO-4	PO		SSRS-1	SSRS-2	SSRS-3	SSRS-4	SSRS-5	SSRS-6	SSRS-7	SSRS-8	SSRS-9	SSRS-10	SSRS		EC-1	EC-2	EC-3	EC-4	EC-5	EC-6	EC-7	EC-8
1	2	2	2	1	1	1	2		2	1	1	1	2	1	2		3	4	3	2	3	13		3	3	2	2	10		3	4	2	2	13	3	4	2	3	1	37		2	2	2	2	1	2	2	2
2	1	1	2	3	3	4	2		2	2	1	2	1	2	1		2	3	2	2	3	10		3	3	3	4	13		1	2	1	1	11	1	2	2	2	1	24		2	2	2	1	0	2	1	1
3	2	2	2	3	3	3	2		2	1	1	2	2	1	1		3	1	1	4	1	6		2	2	1	1	6		2	4	3	3	14	2	2	3	2	2	37		2	2	3	0	0	1	1	2
4	2	1	3	3	1	1	2		2	1	1	3	2	1	1		1	2	1	3	2	6		4	4	4	3	15		2	3	1	1	9	2	2	2	1	1	24		3	2	3	0	0	1	1	0
5	2	2	1	1	1	1	2		2	1	1	1	3	2	2		3	2	2	1	4	11		3	2	3	2	10		2	4	3	1	13	3	5	1	2	1	35		2	3	2	3	0	2	2	2
6	1	1	3	1	1	1	2		2	2	2	3	3	2	2		3	2	2	2	3	10		2	1	2	3	8		2	3	2	1	12	2	3	1	2	2	30		2	2	3	2	0	2	1	2
7	1	1	2	2	3	3	2		3	2	1	2	3	1	2		3	4	4	2	3	14		1	2	1	2	6		2	4	2	1	13	3	3	2	2	2	34		3	3	3	3	1	2	2	2
8	1	1	2	2	1	2	1		3	3	1	2	1	2	1		2	2	1	2	3	8		3	3	4	4	14		2	4	2	2	12	3	2	3	2	1	33		2	3	2	2	2	1	1	1
9	1	2	1	3	1	1	2		3	2	1	1	2	3	1		4	4	4	2	3	15		3	2	3	2	10		2	4	2	1	14	2	3	4	2	1	35		1	2	1	1	0	1	1	1
10	1	3	3	2	1	1	1		2	2	1	3	1	2	1		3	1	3	3	2	9		4	3	3	4	14		2	3	1	1	12	2	3	2	1	1	28		1	2	1	1	0	1	1	0
11	2	2	1	2	1	1	2		3	2	1	1	2	3	1		4	4	2	2	3	13		3	2	3	3	11		3	4	2	2	13	4	5	3	3	1	40		2	1	2	1	0	2	2	1
12	1	1	2	2	2	2	2		2	1	1	2	2	1	2		4	3	4	1	4	15		2	2	1	2	7		3	4	3	1	15	3	4	3	2	1	39		3	3	3	3	2	3	3	3
13	1	1	2	2	3	3	1		2	1	1	2	1	2	2		4	4	3	1	4	15		3	2	2	3	10		3	4	3	1	16	3	3	3	3	1	40		2	2	2	2	1	2	2	2
14	2	2	1	2	1	1	1		3	2	1	1	1	3	2		3	4	3	3	2	12		2	2	2	1	7		3	4	3	2	13	2	2	3	2	1	35		2	3	3	3	0	2	1	2
15	2	1	2	3	3	3	2		3	2	1	2	3	3	2		3	3	4	1	4	14		3	2	1	2	8		4	4	2	3	14	4	5	2	3	2	43		3	3	3	3	2	2	2	2
16	2	1	3	3	1	1	2		2	1	1	3	2	2	2		4	3	3	2	3	13		3	2	1	1	7		4	4	4	4	16	6	4	3	3	2	50		3	3	3	3	2	2	2	3
17	1	3	3	1	1	1	2		3	2	1	3	3	2	2		3	2	2	1	4	11		3	3	4	3	13		2	4	3	2	13	2	3	3	2	1	35		1	2	2	1	0	2	0	1
18	1	1	2	2	3	3	2		2	2	2	2	2	3	2		4	3	3	1	4	14		2	1	1	1	5		3	4	3	1	15	4	5	3	2	2	42		3	3	3	3	2	2	2	2
19	1	1	3	3	2	2	2		3	2	1	3	2	3	2		3	2	2	2	3	10		4	2	3	3	12		3	4	2	1	14	2	4	3	2	1	36		3	3	3	3	1	2	3	3
20	2	2	1	2	1	1	2		3	2	1	1	3	3	2		3	2	4	1	4	13		3	3	2	3	11		3	4	3	4	17	3	5	3	3	3	48		2	3	2	1	1	3	2	2
21	1	2	1	3	1	2	1		1	1	1	1	1	2	1		4	3	3	1	4	14		3	3	3	3	12		3	4	2	2	16	3	5	4	3	1	43		3	2	3	2	0	2	2	2
22	1	2	2	3	2	2	2		3	2	1	2	3	2	2		4	3	4	1	4	15		3	2	3	2	10		2	4	4	3	14	4	3	2	3	1	40		2	2	3	2	1	2	2	2
23	1	2	2	1	1	2	2		2	1	1	2	1	1	1		2	2	2	3	2	8		4	3	3	3	13		2	4	1	1	10	2	2	3	2	1	28		1	2	2	1	0	1	1	1
24	2	2	1	1	1	1	1		2	3	2	1	1	2	1		2	2	3	2	3	10		4	3	4	3	14		1	4	2	2	13	2	3	2	3	1	33		0	2	2	1	0	1	1	1
25	2	1	2	1	2	2	2		2	3	1	2	2	2	2		3	3	3	1	4	13		2	3	2	2	9		3	4	3	3	17	4	4	3	3	1	45		2	3	2	2	2	2	2	2
26	3	2	1	0	2	2	2		2	3	1	1	1	1	1		3	2	3	1	4	12		4	4	3	3	14		2	4	1	2	10	1	3	2	2	1	28		2	2	2	1	1	1	0	2
27	2	2	1	2	1	1	2		2	1	1	1	1	2	1		2	2	3	2	3	10		4	3	3	4	14		2	4	3	1	14	4	4	3	3	1	39		2	2	2	2	1	2	2	2
28	2	1	1	1	1	1	2		2	1	1	1	3	2	2		3	3	4	1	4	14		2	1	2	2	7		2	4	4	3	12	2	4	2	2	1	36		3	2	3	2	2	2	2	2
29	2	1	1	2	3	4	2		1	1	1	1	3	2	2		3	3	3	2	3	12		1	1	2	1	5		4	4	4	4	18	5	5	3	3	2	52		3	3	3	3	2	3	3	3
30	2	2	1	3	1	2	2		3	2	2	1	2	3	2		2	2	2	2	3	9		2	2	1	2	7		4	4	1	2	14	2	3	2	2	2	36		3	3	3	2	0	1	1	1
31	2	1	2	1	3	3	2		3	1	1	2	3	3	2		4	3	4	2	3	14		2	2	2	1	7		2	4	4	3	15	3	4	1	3	1	40		2	3	3	3	1	2	2	2
32	1	2	1	3	1	1	1		2	2	1	1	3	3	2		3	3	3	1	4	13		1	1	2	1	5		4	4	3	4	15	3	3	1	1	3	41		2	2	3	2	1	2	2	2
33	3	1	1	3	1	1	2		3	2	1	1	3	2	2		4	2	4	1	4	14		3	2	2	3	10		3	4	3	2	13	3	3	2	3	2	38		2	3	3	3	2	2	2	2
34	1	1	2	1	2	2	2		1	1	1	2	2	2	2		4	3	4	1	4	15		2	1	2	1	6		3	4	3	3	12	4	5	3	2	1	40		3	3	3	3	0	1	3	3
35	3	2	1	1	3	3	2		3	3	2	1	2	2	1		3	2	1	2	3	9		4	2	1	3	10		4	4	2	2	12	2	3	2	3	2	36		3	3	3	2	0	0	1	0
36	2	3	2	1	1	1	2		2	1	1	2	2	2	1		3	3	3	1	4	13		3	3	3	2	11		2	4	2	1	11	3	4	2	3	1	33		2	3	3	1	0	3	2	3
37	2	1	3	3	3	3	2		2	3	1	3	2	3	2		2	2	1	3	2	7		2	2	2	2	8		4	4	2	1	13	2	4	4	3	3	40		2	3	3	1	0	1	3	3
38	2	1	2	2	1	1	2		3	2	2	2	3	2	2		3	4	4	1	4	15		2	3	3	2	10		2	4	3	1	16	3	4	1	2	1	37		3	2	3	2	0	2	3	2
39	2	1	3	3	2	2	2		3	2	1	3	3	1	2		3	2	2	1	4	11		2	3	2	2	9		3	4	1	2	13	2	2	3	2	1	33		3	3	3	3	0	3	3	3
40	2	1	3	2	1	1	2		3	2	1	3	3	2	2		3	2	3	1	4	12		2	2	2	2	8		3	4	2	2	12	3	2	1	2	2	33		3	2	3	2	1	1	1	0
41	1	2	1	3	1	1	1		2	2	2	1	2	2	2		3	3	3	2	3	12		2	2	2	2	8		3	4	3	2	12	2	5	1	2	1	35		2	3	3	2	1	2	2	2
42	1	2	1	2	1	1	1		2	2	1	1	2	3	2		4	2	4	2	3	13		3	3	2	2	10		2	4	4	1	13	4	4	4	3	1	40		3	3	3	3	0	3	1	2
43	1	1	1	2	1	1	1		2	2	2	1	1	3	2		3	3	3	1	4	13		3	2	2	1	8		2	4	2	2	10	2	3	2	2	1	30		3	2	1	2	0	3	2	2
44	2	1	1	1	3	3	2		2	1	1	1	2	2	2		4	4	3	1	4	15		3	3	3	1	10		2	4	3	1	16	3	5	3	2	1	40		2	3	3	2	1	2	3	2
45	2	2	2	2	3	3	2		3	2	1	2	3	2	2		4	4	4	1	4	16		2	2	2	1	7		3	4	4	4	18	5	5	3	4	2	52		3	3	3	3	2	2	2	2
46	1	1	1	1	2	2	1		2	2	1	1	1	3	1		2	2	2	2	3	9		4	4	4	3	15		3	2	2	1	14	4	3	2	3	1	35		1	2	1	1	0	1	1	1
47	1	1	2	2	3	3	1		2	2	2	1	1	3	2		3	3	3	2	3	12		4	3	3	2	12		2	4	3	3	15	3	4	3	2	1	40		2	2	3	3	1	2	2	2
48	2	2	3	1	1	1	2		2	1	1	3	2	1	2		4	3	4	1	4	15		2	4	4	2	12		4	4	2	1	14	3	5	3	4	2	42		2	2	3	3	0	2	2	2
49	1	1	1	3	3	3	2		3	2	1	1	3	3	2		4	2	3	3	2	11		1	1	2	2	6		4	4	2	2	13	3	6	2	1	3	40		3	3	3	3	2	1	2	2
50	2	2	1	1	3	3	2		2	1	1	1	2	3	2		4	4	4	2	3	15		3	2	2	1	8		3	4	3	1	18	3	4	2	1	1	40		2	3	3	2	0	2	2	1
51	1	1	2	3	3	3	1		1	1	1	2	1	2	2		4	4	4	1	4	16		3	3	2	2	10		3	4	3	3	18	6	7	3	3	3	53		2	2	3	1	2	2	2	2
52	3	2	3	3	1	1	2		3	2	1	2	3	2	2		4	3	4	1	4	15		2	2	2	3	9		2	4	2	1	13	2	4	3	4	2	37		2	2	3	2	0	2	2	2
53	2	2	1	3	3	3	2		3	2	2	1	3	3	2		2	2	3	1	4	11		3	2	3	2	10		2	4	2	2	10	2	3	4	4	3	36		2	2	2	0	0	2	2	1
54	1	2	1	3	1	1	2		1	2	2	1	2	1	1		1	1	1	2	3	6		4	2	4	3	13		4	4	1	4	11	3	4	1	2	1	35		2	2	3	1	0	1	1	1
55	3	1	2	3	1	1	2		3	2	1	2	3	3	2		4	3	4	1	4	15		1	1	1	1	4		2	4	2	1	16	4	6	1	3	1	40		3	3	3	3	0	3	2	3
56	2	2	3	3	1	1	2		3	2	2	1	3	2	2		2	3	4	1	4	13		2	2	1	1	6		3	4	4	3	15	5	4	3	3	1	45		2	2	2	2	0	2	0	3
57	2	1	2	2	3	3	2		1	1	1	2	3	1	1		3	3	4	1	4	14		3	2	2	2	9		3	4	4	4	17	3	3	2	2	2	44		2	2	3	2	0	1	3	3
58	2	2	1	2	3	3	2		2	1	1	1	1	1	1		2	2	2	2	3	9		3	3	2	2	10		3	4	2	2	15	2	4	4	3	1	40		2	2	3	1	0	2	2	1
59	2	1	2	3	1	1	2		3	2	2	1	3	3	2		4	3	3	1	4	14		2	1	1	2	6		3	4	3	2	15	5	6	3	2	2	45		3	3	3	2	0	3	3	2
60	2	1	3	3	3	3	2		2	2	1	3	3	2	2		4	4	4	1	4	16		1	2	2	3	8		2	3	2	3	11	3	2	4	3	1	34		3	3	3	2	1	2	2	2
61	2	1	2	1	3	3	2		3	2	1	2	3	2	2		1	1	1	2	3	6		2	2	2	2	8		2	4	1	2	10	3	3	2	4	1	32		1	1	3	2	0	2	2	0
62	2	2	3	3	1	1	2		1	1	1	3	3	1	2		1	2	2	2	3	8		3	2	2	3	10		4	4	4	4	16	5	5	3	3	2	50		3	2	3	1	0	3	2	2
63	2	1	2	1	2	2	2		2	1	1	2	2	1	1		1	2	1	3	2	6		4	3	4	4	15		4	4	4	4	18	5	5	3	3	1	51		3	3	3	1	1	1	1	1
64	2	2	1	2	4	4	2		2	1	1	1	2	2	2		2	3	3	1	4	12		2	1	1	2	6		4	4	4	4	20	6	7	4	4	4	61		3	3	3	2	2	1	2	2
65	2	2	1	2	2	2	2		2	1	1	1	2	2	2		2	1	1	3	2	6		3	3	2	4	12		3	4	2	3	17	6	6	3	4	2	50		3	1	3	1	1	2	2	2
66	1	2	3	3	1	1	2		2	2	2	3	3	2	2		2	2	3	2	3	10		1	2	1	1	5		2	4	2	1	9	2	2	2	3	1	28		2	2	3	2	0	3	3	3
67	2	1	2	1	1	1	2		3	3	2	2	3	3	2		2	2	3	1	4	11		2	1	1	1	5		2	4	2	3	13	2	4	2	3	3	38		2	1	3	2	0	3	3	3
68	1	1	1	3	2	2	2		2	2	1	1	3	2	2		4	4	3	1	4	15		2	2	1	1	6		4	4	3	2	16	4	3	3	2	2	43		3	3	3	3	2	2	2	2
69	2	3	2	2	3	3	1		2	1	1	2	2	2	2		3	3	3	1	4	13		2	2	2	2	8		3	4	3	1	13	3	2	2	2	1	34		2	2	2	2	2	1	1	1
70	1	1	1	3	4	4	2		3	2	2	1	3	3	2		4	4	4	1	4	16		1	1	1	1	4		3	4	4	4	20	5	6	3	3	4	56		3	3	3	3	3	2	2	2
71	3	3	1	3	3	3	2		3	2	1	1	3	3	2		3	2	3	1	4	12		3	2	1	2	8		4	4	4	3	18	7	6	4	3	3	56		2	2	3	2	1	3	2	2
72	3	1	2	2	1	1	2		2	1	1	2	3	1	1		2	2	3	1	4	11		3	2	2	2	9		3	4	2	2	13	5	5	4	4	1	43		3	2	3	2	1	2	2	2
73	1	1	2	1	1	1	2		2	1	1	2	2	1	1		2	2	3	1	4	11		4	3	4	3	14		3	4	4	1	14	5	5	3	3	1	43		2	2	3	1	0	1	2	1
74	1	1	2	2	3	3	1		1	1	1	2	1	3	2		3	2	2	2	3	10		2	1	1	2	6		3	4	4	2	18	6	6	4	4	3	54		3	2	3	1	1	3	3	3
75	1	1	2	3	3	3	1		2	3	1	2	1	2	2		3	2	3	1	4	12		2	2	1	2	7		2	4	3	2	10	3	3	2	4	1	34		2	1	1	0	1	1	0	1
76	1	1	3	3	2	2	1		1	1	1	3	1	1	1		3	3	4	2	3	13		3	4	3	4	14		3	4	3	2	12	4	4	2	4	1	39		2	1	1	1	0	2	2	1
77	1	1	2	2	4	4	1		2	2	2	2	1	3	2		2	2	2	1	4	10		3	3	4	2	12		2	4	3	1	15	3	4	2	3	1	38		2	1	1	0	0	2	2	2
78	1	2	3	2	1	1	1		1	1	1	3	1	2	1		3	3	3	1	4	13		4	3	3	3	13		3	4	4	1	13	4	4	2	4	1	40		3	1	0	0	0	0	1	0
79	1	1	2	3	2	2	1		1	1	1	2	2	2	1		3	3	3	1	4	13		3	2	1	2	8		4	4	3	3	17	6	5	3	4	1	50		3	3	2	1	0	2	2	2
80	1	1	3	1	2	2	1		2	3	2	3	1	3	1		1	1	1	3	2	5		4	3	3	4	14		3	4	4	1	14	4	4	4	3	1	42		2	1	1	0	0	2	2	1
81	3	1	2	3	2	2	2		3	2	1	2	3	3	2		2	3	3	1	4	12		3	2	3	2	10		4	4	1	2	13	3	5	4	2	2	40		3	3	3	3	0	3	3	3
82	1	1	3	3	3	3	1		1	1	1	3	1	1	1		2	2	2	3	2	8		4	3	3	4	14		2	4	3	1	10	3	2	2	2	1	30		1	0	0	0	0	1	1	1
83	1	1	2	2	1	1	1		1	1	1	2	1	2	1		3	3	2	1	4	12		4	3	2	2	11		2	4	4	1	9	2	3	2	4	1	32		2	1	2	1	0	1	2	1
84	1	1	2	3	2	2	1		2	3	1	2	1	3	1		1	2	2	2	3	8		4	2	3	3	12		2	4	3	1	12	2	3	2	3	1	33		2	2	1	1	0	1	1	1
85	2	2	1	1	3	3	1		2	1	1	1	1	2	2		3	3	4	1	4	14		1	1	1	1	4		2	4	3	1	12	4	4	3	4	1	38		3	3	3	2	2	3	3	3
86	2	1	2	3	1	1	1		2	2	2	2	3	3	2		1	2	3	2	3	9		1	1	1	4	7		3	4	4	4	17	3	4	4	4	1	48		3	3	3	3	3	3	3	2
87	3	1	3	3	1	1	2		3	2	2	3	3	2	2		4	3	3	1	4	14		2	1	2	3	8		2	4	2	2	15	5	5	4	4	1	44		2	3	3	3	0	2	2	2
88	2	3	2	3	1	1	2		3	3	1	2	3	3	2		4	4	4	1	4	16		1	1	1	3	6		4	4	3	2	16	4	5	4	4	2	48		2	3	3	3	0	1	2	2
89	1	2	2	3	3	3	2		3	2	1	2	3	1	2		4	4	4	1	4	16		4	2	4	1	11		2	4	1	3	11	3	4	4	4	1	37		3	3	3	3	3	1	1	0
90	1	1	2	2	3	3	1		2	3	1	2	1	2	1		1	1	1	2	3	6		4	3	4	2	13		2	4	3	1	12	2	4	2	3	1	34		2	1	1	1	0	1	1	1
91	1	1	1	3	4	4	1		2	2	2	1	2	3	2		2	1	2	2	3	8		2	1	2	1	6		3	4	3	1	16	5	4	4	4	1	45		3	3	3	1	1	1	2	1
92	2	1	3	3	1	1	1		3	2	1	3	3	2	2		3	3	3	1	4	13		4	2	3	2	11		4	4	3	2	15	5	5	4	4	1	47		3	3	3	2	2	3	1	2
93	1	1	2	2	1	1	1		2	2	1	2	2	2	1		2	1	1	2	3	7		4	3	4	3	14		3	4	2	1	12	3	3	4	2	1	35		2	1	3	1	0	1	1	1
94	1	1	3	2	1	1	1		1	1	1	3	1	1	1		3	2	3	1	4	12		4	3	4	3	14		1	4	2	1	13	5	5	4	3	1	39		2	1	2	1	0	1	1	1
95	1	1	3	1	1	1	1		1	2	2	3	1	2	2		2	2	2	2	3	9		3	3	3	4	13		2	4	3	1	12	5	5	2	3	1	38		1	1	3	1	0	2	2	1
96	1	1	2	3	1	1	1		2	2	1	2	1	2	1		4	2	3	1	4	13		3	2	2	3	10		2	4	4	1	11	3	5	2	2	2	36		2	2	2	2	0	2	1	1
97	3	1	1	2	4	4	2		3	1	1	1	2	3	2		3	2	2	1	4	11		2	1	2	1	6		2	4	2	1	10	2	3	3	2	1	30		3	3	3	2	2	2	2	2
98	1	1	3	3	1	1	1		2	2	1	3	1	3	1		2	2	2	1	4	10		4	3	4	2	13		2	4	4	1	12	2	4	4	2	1	36		3	2	2	1	1	1	2	1
99	1	2	2	1	3	3	1		1	3	2	2	1	2	2		2	1	1	2	3	7		1	2	3	2	8		1	4	3	1	10	2	3	2	2	1	29		1	0	1	1	0	1	1	1
100	2	2	2	2	3	3	2		3	2	2	2	3	3	2		2	2	3	2	3	10		2	1	1	2	6		3	4	2	3	14	5	6	4	4	3	48		3	2	3	2	1	2	2	2
101	1	2	1	3	2	2	1		2	2	2	1	1	2	2		3	3	3	1	4	13		2	2	1	1	6		2	4	1	2	10	2	6	1	2	1	31		2	3	2	3	1	2	2	2
102	2	2	2	3	4	4	2		3	2	2	2	3	3	2		4	4	4	1	4	16		2	2	1	2	7		4	4	3	2	18	4	7	4	2	1	49		2	3	3	2	1	2	1	2
103	2	2	1	1	3	3	2		2	1	1	1	2	2	2		4	4	4	1	4	16		2	2	1	1	6		3	4	3	1	15	3	3	2	3	1	38		3	3	2	2	1	2	2	2
104	2	2	1	1	3	4	2		3	2	1	1	2	2	2		4	4	4	1	4	16		2	2	1	1	6		4	4	2	1	14	2	4	4	4	1	40		3	3	3	3	2	2	2	2
105	1	2	1	1	1	2	2		2	2	1	1	2	3	2		3	3	3	1	4	13		3	2	3	1	9		2	4	3	3	12	3	3	3	3	1	37		2	2	2	2	2	2	2	2
106	1	2	3	2	1	1	2		3	2	1	3	2	3	2		3	2	2	2	3	10		3	3	3	3	12		1	4	4	1	11	4	3	2	3	1	34		2	2	2	1	1	2	1	1
107	1	1	2	2	3	3	1		3	3	1	2	1	3	2		3	3	3	2	3	12		2	2	2	2	8		1	3	1	1	11	3	3	3	2	1	29		2	2	2	2	2	2	2	2
108	2	1	3	1	3	3	2		3	2	1	2	2	3	2		4	4	4	1	4	16		2	2	2	2	8		3	4	3	2	17	4	4	4	3	1	45		3	3	3	3	2	2	3	1
109	1	1	2	2	2	2	2		2	2	1	2	2	1	1		3	3	3	1	4	13		3	3	3	3	12		1	4	2	1	14	3	3	3	3	1	35		1	2	1	2	1	0	1	1
110	2	1	2	1	3	3	2		2	2	1	2	2	3	2		3	2	3	1	4	12		3	3	2	2	10		2	4	3	1	14	4	3	3	3	1	38		2	3	2	2	1	2	1	1
111	1	1	2	3	3	3	1		3	3	1	1	1	3	2		4	3	3	1	4	14		1	2	1	2	6		3	3	3	1	13	3	3	3	3	1	36		2	1	1	1	1	1	1	1
112	2	3	1	2	1	1	2		2	2	2	1	2	2	2		4	3	3	2	3	13		3	2	3	3	11		2	4	2	2	14	2	3	3	3	1	36		2	3	2	1	0	1	1	2
113	1	1	2	2	1	1	2		1	1	1	2	1	2	1		3	2	3	2	3	11		3	3	4	4	14		2	4	2	1	10	2	3	2	1	1	28		2	2	2	1	1	1	1	0
114	1	3	3	2	1	2	2		3	3	2	1	2	3	2		3	3	3	2	3	12		2	2	2	4	10		1	4	3	1	12	2	5	2	2	2	34		2	2	2	1	1	2	2	2
115	1	2	2	3	1	1	1		1	2	1	2	1	2	1		2	2	2	3	2	8		3	2	3	2	10		2	4	3	1	13	3	3	1	2	1	33		1	1	1	1	1	1	1	1
116	1	1	3	2	1	1	1		1	3	1	2	1	2	1		3	2	3	2	3	11		3	3	3	3	12		2	4	2	2	12	3	2	4	4	1	36		2	2	2	1	0	1	1	2
117	1	1	2	3	3	3	2		3	2	1	1	3	2	2		3	3	3	2	3	12		2	2	2	2	8		3	4	4	3	15	5	5	4	4	3	50		3	3	2	2	2	2	2	2
118	2	1	2	2	1	1	2		3	2	2	2	3	3	2		2	3	3	2	3	11		2	2	4	2	10		3	4	2	3	14	3	6	4	4	3	46		2	2	3	1	0	1	2	3
119	1	1	3	3	1	1	2		1	1	1	3	2	2	2		4	4	4	1	4	16		3	1	2	3	9		2	4	3	3	15	4	4	2	4	2	43		3	3	3	2	1	2	2	3
120	3	1	3	2	1	1	2		1	1	1	3	3	1	2		3	2	3	2	3	11		3	1	1	2	7		2	4	3	3	15	2	4	2	3	1	39		2	3	3	2	2	2	2	2
121	1	1	2	3	2	2	1		1	1	1	2	2	2	1		1	1	1	3	2	5		4	2	1	4	11		1	4	1	1	12	2	2	2	4	1	30		2	1	3	2	1	1	1	1
122	2	1	2	3	3	3	2		1	1	1	2	3	3	2		4	4	4	1	4	16		1	1	1	2	5		4	4	4	3	18	6	4	4	4	2	53		3	3	3	3	3	2	2	2
123	2	1	2	3	1	1	2		3	2	1	2	3	2	2		3	3	2	2	3	11		4	2	3	2	11		4	4	3	3	16	3	3	2	3	1	42		3	2	3	1	2	1	2	2
124	1	1	1	3	4	4	2		1	1	1	1	2	2	2		2	1	3	1	4	10		2	1	2	2	7		4	4	3	2	17	5	5	4	4	2	50		2	3	3	2	1	2	2	2
125	2	1	3	3	1	1	2		2	2	2	3	3	2	2		3	3	3	2	3	12		3	1	2	2	8		4	4	2	3	12	1	3	2	3	3	37		2	1	2	1	0	2	2	1
126	1	1	3	3	1	1	1		2	2	1	3	3	2	1		4	2	3	1	4	13		4	3	3	4	14		3	4	4	3	14	3	4	4	4	3	46		2	3	2	1	1	2	1	2
127	2	2	2	2	1	1	2		3	2	2	2	2	3	2		3	3	3	2	3	12		3	3	3	3	12		2	4	2	1	12	2	3	1	2	1	30		1	2	2	1	1	1	1	2
128	1	3	2	3	3	3	1		3	3	2	1	2	3	2		2	2	3	2	3	10		1	1	1	1	4		3	3	4	3	16	6	4	4	4	4	51		2	2	3	2	1	3	2	2
129	2	1	3	1	3	3	2		3	2	1	2	2	3	2		4	4	3	1	4	15		2	2	2	2	8		4	4	3	1	18	5	5	4	3	1	48		3	2	3	2	2	2	2	2
130	1	2	3	2	1	1	1		1	1	1	3	1	2	1		3	3	3	1	4	13		3	3	3	3	12		2	4	3	1	13	4	3	1	3	1	35		1	2	1	1	1	1	1	2
131	1	2	3	2	1	1	2		3	2	2	3	2	3	2		3	3	3	2	3	12		4	4	2	2	12		3	4	2	2	14	4	5	3	2	1	40		1	3	1	1	1	1	1	0
132	1	1	1	2	2	2	1		1	1	1	1	1	2	1		4	3	4	1	4	15		2	3	3	2	10		4	4	4	3	18	6	5	4	3	3	54		2	3	2	2	1	1	2	2
133	1	1	2	2	2	2	1		1	1	1	2	1	3	2		2	2	3	1	4	11		3	2	3	2	10		1	4	4	1	12	4	4	2	2	1	35		2	2	1	2	0	1	2	2
134	1	1	2	3	3	3	1		2	2	1	2	1	3	2		3	3	3	1	4	13		3	3	3	3	12		2	4	3	2	14	3	4	2	3	1	38		3	1	1	1	1	2	2	1
135	1	2	2	1	2	2	1		2	2	1	2	1	3	2		1	1	1	2	3	6		3	2	3	3	11		2	4	2	2	12	3	2	2	2	1	32		2	1	2	0	0	1	1	1
136	1	1	2	3	4	4	1		1	1	1	2	1	3	2		3	4	4	1	4	15		2	2	2	1	7		3	4	4	1	14	4	4	4	4	1	43		3	3	3	2	2	2	1	1
137	1	1	2	3	4	4	1		2	2	2	2	3	3	2		3	2	4	1	4	13		1	1	1	2	5		1	4	4	1	11	4	4	3	3	1	36		3	3	2	2	2	2	2	2
138	1	1	3	3	3	3	1		1	3	1	3	1	3	1		2	2	2	2	3	9		3	2	4	1	10		3	4	4	1	16	6	7	4	4	2	51		2	2	2	2	2	2	2	2
139	1	1	2	3	3	3	1		2	3	1	2	1	3	2		1	1	2	2	3	7		4	4	3	3	14		3	4	1	3	13	2	2	2	2	1	33		2	1	2	1	1	1	1	1
140	1	2	2	3	1	1	2		3	2	1	2	3	1	1		4	4	4	1	4	16		4	2	4	1	11		3	4	4	3	16	5	6	2	4	2	49		3	3	3	3	3	1	1	0
141	2	1	2	2	3	3	2		3	2	1	2	3	3	2		4	2	3	2	3	12		1	2	1	4	8		3	4	4	2	18	7	6	3	4	3	54		3	3	3	3	3	2	1	2
142	1	1	2	3	4	4	1		1	3	1	2	2	2	2		1	1	2	3	2	6		4	4	4	4	16		4	4	4	2	17	4	5	4	2	2	48		3	2	3	2	2	1	2	1
143	2	2	2	1	3	3	2		2	1	1	2	2	2	2		2	2	3	2	3	10		4	1	2	3	10		3	4	3	2	10	2	4	3	2	1	34		2	3	3	2	1	2	2	1
144	2	1	2	3	2	2	2		3	2	1	2	3	2	2		4	3	3	2	3	13		2	2	1	3	8		4	4	3	2	14	2	3	1	2	4	39		3	3	3	3	0	2	2	2
145	2	2	1	2	1	1	1		2	1	1	1	1	2	1		2	2	3	2	3	10		4	3	3	3	13		1	4	4	1	12	5	4	3	2	1	37		3	2	3	1	0	1	2	1
146	1	1	3	2	2	2	2		2	2	2	3	3	2	2		4	3	4	1	4	15		2	1	2	1	6		4	4	4	2	16	4	5	4	4	2	49		3	3	3	2	0	2	2	2
147	1	1	3	3	1	1	2		2	2	1	3	3	2	1		3	3	3	2	3	12		4	3	4	4	15		2	4	2	1	12	1	4	2	2	1	31		1	3	1	2	0	3	2	2
148	1	2	3	3	1	1	2		3	2	1	3	3	3	2		4	3	4	1	4	15		2	1	2	3	8		3	4	4	1	15	3	6	3	2	1	42		3	3	3	2	1	2	2	1
149	2	1	3	2	1	1	2		3	2	1	3	3	2	2		2	1	2	2	3	8		4	4	3	3	14		2	4	3	2	14	2	2	3	4	2	38		3	2	3	1	1	0	1	0
150	2	1	3	2	1	1	2		2	1	1	3	2	1	1		3	4	4	1	4	15		3	2	3	4	12		1	4	2	1	12	3	2	3	4	1	33		2	2	3	1	0	0	1	0
151	3	2	1	2	1	1	2		3	2	1	1	3	2	2		3	3	4	1	4	14		2	2	3	3	10		3	4	2	1	13	3	4	2	3	1	36		3	3	3	2	1	2	2	1
152	2	2	2	2	3	3	2		2	1	1	2	2	1	1		3	4	4	1	4	15		3	1	2	2	8		4	4	3	2	17	5	5	3	3	1	47		2	3	3	1	1	2	2	1
153	2	1	2	1	3	3	2		2	1	1	2	2	1	2		4	4	4	1	4	16		3	2	3	2	10		3	4	3	1	13	4	4	2	3	1	38		3	2	3	2	2	1	2	1
154	1	1	3	1	1	1	1		1	1	1	3	1	2	1		3	3	3	1	4	13		4	3	4	3	14		2	3	2	1	11	2	2	2	3	1	29		2	2	2	1	0	1	1	1
155	2	2	2	1	2	2	2		2	1	1	2	2	2	2		2	3	3	1	4	12		2	3	3	2	10		2	4	3	1	13	3	4	4	3	1	38		3	3	2	2	1	2	2	2
156	2	1	3	3	1	1	2		2	2	1	2	3	1	2		4	4	3	2	3	14		4	2	3	3	12		2	4	3	1	14	1	4	4	3	1	37		2	3	3	3	0	1	2	1
157	1	2	2	2	2	2	2		1	1	1	2	1	1	2		4	3	3	1	4	14		3	3	4	2	12		2	4	3	2	15	3	3	4	3	1	40		2	2	3	1	1	1	0	1
158	1	1	2	3	1	1	1		1	1	1	2	1	1	1		2	2	1	2	3	8		4	4	4	4	16		2	4	3	2	12	3	5	3	4	1	39		2	2	2	1	1	1	1	1
159	1	3	2	2	3	3	2		2	2	1	2	3	2	2		3	3	4	2	3	13		2	1	2	2	7		3	4	2	2	15	3	4	2	4	2	41		2	3	3	2	2	2	2	2
160	1	1	2	3	1	1	2		2	2	1	2	3	2	2		2	3	3	3	2	10		3	3	3	4	13		2	4	3	4	10	5	4	2	4	3	41		3	3	3	2	0	1	2	2
161	1	1	3	3	2	2	1		2	1	1	3	1	2	1		3	3	3	1	4	13		2	3	4	2	11		2	4	2	3	16	3	5	4	2	2	43		3	3	3	2	1	1	1	1
162	1	2	2	1	1	1	2		2	2	1	2	2	2	1		2	1	3	1	4	10		3	2	4	3	12		2	4	1	1	15	3	3	4	4	1	38		2	3	3	3	0	2	1	2
163	2	1	2	2	2	2	2		3	2	1	2	3	3	2		3	4	4	1	4	15		2	2	2	2	8		2	4	3	3	13	3	5	3	4	4	44		3	3	3	2	1	1	2	2
164	1	1	2	3	2	2	2		1	1	1	2	1	1	1		2	2	2	1	4	10		4	3	4	2	13		2	3	2	1	8	2	3	2	2	1	26		3	3	3	1	1	1	2	1
165	3	2	1	1	1	1	2		3	2	2	1	1	3	2		4	2	4	1	4	14		1	2	1	2	6		3	4	4	4	18	5	5	3	3	1	50		2	3	2	3	1	1	2	2
166	2	2	1	2	4	4	2		2	1	1	1	2	3	2		3	1	2	1	4	10		2	2	1	2	7		4	4	2	2	14	5	4	4	4	2	45		3	3	3	3	2	1	2	1
167	2	2	2	1	1	1	2		2	3	1	2	3	3	2		2	1	1	3	2	6		4	3	4	2	13		3	4	2	1	14	3	5	4	4	1	41		0	3	3	0	0	1	1	1
168	1	2	1	2	1	1	2		3	2	2	1	3	3	2		3	2	3	1	4	12		2	2	3	2	9		3	4	2	2	15	3	2	2	4	3	40		3	2	3	2	1	2	2	1
169	1	1	2	1	4	4	2		3	2	1	2	2	3	2		3	3	3	1	4	13		2	2	2	1	7		3	4	2	2	13	3	3	3	4	2	39		3	3	3	2	1	1	2	1
170	2	1	1	1	2	2	2		2	1	1	1	2	1	1		2	2	2	1	4	10		3	2	2	2	9		2	4	2	1	14	3	3	2	3	1	35		2	2	2	2	1	1	2	1
171	1	1	1	3	3	3	1		1	1	1	1	1	1	1		3	3	2	1	4	12		4	2	1	2	9		3	4	3	1	13	2	3	1	3	1	34		3	1	1	1	1	2	2	1
172	1	2	3	1	1	1	1		1	1	1	3	2	2	1		2	2	3	2	3	10		4	3	3	3	13		2	4	3	1	13	3	3	2	3	1	35		2	3	2	0	0	1	2	1
173	1	1	2	3	2	2	1		1	2	1	1	1	1	1		2	2	2	2	3	9		4	3	4	3	14		2	4	2	1	12	3	3	2	2	1	32		2	1	1	1	0	1	2	1
174	1	1	2	3	4	4	2		2	2	2	2	2	3	2		3	4	3	1	4	14		3	1	1	1	6		3	4	2	2	15	3	3	4	4	2	42		3	3	3	2	2	2	1	2
175	2	2	1	2	1	1	2		3	2	1	1	3	3	2		4	3	4	1	4	15		3	1	1	2	7		2	4	4	1	14	2	4	2	2	2	37		2	2	2	2	1	2	2	2
176	2	1	2	3	4	4	2		3	2	1	2	2	2	2		1	2	3	2	3	9		3	1	2	1	7		4	4	3	3	18	4	6	4	3	2	51		3	3	3	2	2	2	3	2
177	1	1	1	3	3	3	2		3	2	1	1	3	2	2		3	2	2	2	3	10		2	1	1	2	6		3	4	2	2	14	3	5	3	3	2	41		3	2	3	2	1	1	2	2
178	1	1	1	1	1	1	1		1	3	2	1	1	2	2		2	2	2	2	3	9		2	3	2	3	10		2	2	3	1	10	3	3	2	2	1	29		1	1	1	1	0	2	2	1
179	1	1	1	3	4	4	2		2	2	2	1	3	3	2		3	3	3	1	4	13		2	1	2	1	6		1	4	2	1	13	2	3	2	1	1	30		3	2	3	2	1	2	2	2
180	1	2	2	3	1	1	2		1	1	1	2	1	1	1		3	4	4	2	3	14		3	1	2	3	9		3	4	3	3	16	5	5	4	4	4	51		3	3	3	3	1	2	2	1
181	1	1	3	3	1	1	1		2	2	1	2	1	2	1		2	2	2	2	3	9		4	3	4	3	14		2	4	3	1	14	3	3	4	2	1	37		2	1	1	1	0	1	1	1
182	1	1	2	1	3	3	1		1	1	1	2	1	1	1		2	2	2	1	4	10		2	2	2	2	8		3	4	2	1	13	3	3	2	2	1	34		3	0	1	1	0	1	1	1
183	1	2	1	2	2	2	1		1	1	1	1	1	2	2		2	2	2	1	4	10		3	3	1	3	10		2	4	3	1	14	3	4	4	4	1	40		3	1	1	1	0	1	1	1
184	1	2	1	2	2	2	1		1	1	1	1	1	1	1		3	2	3	1	4	12		4	3	2	2	11		2	3	2	1	12	4	4	4	2	1	35		2	1	1	1	0	2	2	1
185	1	2	3	3	1	1	1		1	2	1	3	1	2	1		3	3	2	1	4	12		3	3	4	4	14		1	4	3	1	16	3	3	2	3	1	37		2	1	1	1	0	2	2	1
186	2	1	3	3	1	1	2		3	2	2	1	3	2	2		2	3	3	1	4	12		3	1	2	2	8		2	4	3	2	14	3	4	3	3	2	40		3	2	3	2	0	1	1	1
187	1	2	2	2	1	1	2		2	2	1	2	2	2	2		3	3	3	1	4	13		3	2	2	2	9		2	4	3	2	16	2	3	4	4	2	42		2	2	2	2	0	2	1	1
188	2	1	3	3	1	1	2		3	2	1	2	2	2	2		3	3	3	1	4	13		4	3	3	3	13		3	4	3	1	14	2	3	1	1	1	33		3	2	3	2	0	2	2	2
189	2	2	2	1	1	1	2		1	1	1	2	3	1	1		2	2	2	3	2	8		3	3	4	4	14		2	4	1	1	10	2	2	2	3	1	28		2	3	3	2	0	1	2	2
190	2	1	3	3	1	1	2		2	1	1	3	3	1	1		2	2	3	2	3	10		4	3	3	4	14		2	4	3	2	12	2	2	1	1	1	30		3	2	3	0	0	1	1	1
191	2	2	1	1	1	1	2		2	1	1	1	3	2	2		2	2	2	2	3	9		3	2	3	2	10		2	4	3	3	13	2	3	3	2	3	38		2	2	2	2	1	1	1	2
192	1	1	3	1	1	1	2		2	2	2	3	3	2	2		2	3	2	2	3	10		3	2	1	3	9		3	2	1	3	12	2	3	2	3	1	32		3	2	2	2	2	1	2	1
193	1	1	2	2	4	4	2		3	2	1	2	3	3	2		2	3	3	3	2	10		2	2	1	1	6		3	4	3	3	16	4	4	3	3	1	44		3	3	3	2	2	2	2	2
194	1	1	2	2	2	2	1		2	3	1	2	2	2	1		2	2	2	3	2	8		4	1	3	3	11		3	4	3	1	13	2	4	3	3	1	37		2	3	3	2	2	2	1	1
195	1	2	1	1	3	3	2		2	3	2	1	3	2	1		3	2	2	3	2	9		3	1	3	3	10		3	4	2	1	14	3	2	2	4	1	36		2	2	3	1	0	2	1	2
196	2	3	2	1	1	1	2		2	1	1	2	2	1	1		3	3	3	1	4	13		3	2	3	3	11		2	4	2	2	10	3	4	3	2	1	33		2	3	1	2	1	1	1	1
197	2	1	3	3	3	3	2		2	3	1	3	3	3	2		1	1	1	3	2	5		4	2	3	4	13		2	4	2	2	12	2	3	3	3	2	35		1	1	3	1	0	2	1	2
198	2	1	2	2	1	1	2		3	2	2	2	3	2	2		4	4	3	1	4	15		3	2	1	4	10		2	4	4	1	11	3	3	2	3	1	34		2	1	3	1	0	1	2	2
199	2	1	3	3	2	2	2		3	2	1	3	3	2	2		4	3	4	1	4	15		3	2	1	3	9		2	4	3	1	13	2	2	2	3	1	33		3	3	3	2	1	1	1	1
200	2	1	2	3	1	1	2		3	2	2	1	3	3	2		4	3	4	2	3	14		2	1	1	2	6		4	4	2	3	17	3	6	2	2	2	45		3	3	3	2	0	1	1	1
201	2	1	3	3	1	1	2		2	2	2	3	3	2	2		4	4	4	3	2	14		3	2	2	1	8		3	4	4	3	15	3	2	4	4	1	43		2	3	3	2	2	1	2	1
202	2	1	2	1	1	1	2		3	2	2	2	3	2	2		1	2	1	3	2	6		3	1	3	1	8		1	4	2	3	10	3	2	3	3	1	32		1	1	2	1	0	1	1	1
203	2	2	3	3	1	1	2		2	1	1	3	3	1	2		2	2	2	3	2	8		4	4	3	3	14		2	4	2	1	12	2	2	1	1	1	28		2	2	2	1	0	2	2	1
204	2	1	2	1	2	2	2		2	1	1	2	2	1	1		2	1	1	3	2	6		3	2	1	1	7		2	4	4	4	18	4	7	3	3	3	52		3	3	2	3	0	1	1	1
205	2	3	2	2	3	3	1		2	1	1	2	2	2	2		3	3	3	1	4	13		2	2	1	3	8		4	4	4	3	20	7	7	4	4	4	61		3	3	3	3	2	2	2	2
206	1	1	1	3	4	4	2		3	2	2	1	3	3	2		2	2	3	2	3	10		2	1	3	3	9		3	4	3	3	15	3	5	3	3	4	46		3	3	3	1	1	2	2	2
207	1	3	2	2	1	1	2		3	2	2	2	3	2	1		4	2	3	1	4	13		2	1	2	2	7		3	4	3	2	16	3	4	2	2	2	41		3	3	1	3	1	1	0	1
208	1	1	2	3	1	1	2		2	2	1	2	3	1	2		2	2	3	2	3	10		3	3	3	4	13		3	4	2	2	14	1	5	1	3	1	36		2	2	2	3	1	1	1	1
209	1	1	3	2	3	3	1		1	1	1	3	1	2	2		4	2	3	3	2	11		2	1	1	1	5		3	4	3	2	15	3	5	3	3	2	43		1	3	2	2	2	1	1	3
210	1	3	1	2	3	3	1		3	3	2	1	2	3	2		4	3	4	1	4	15		1	1	2	3	7		3	4	1	2	14	4	4	3	3	2	40		2	3	3	2	2	1	1	2
211	2	1	2	3	3	3	2		2	1	1	2	2	2	2		2	4	3	1	4	13		2	2	2	3	9		4	4	2	1	16	5	5	3	3	2	45		3	3	3	2	2	2	1	2
212	1	2	1	3	3	3	2		3	2	2	1	3	3	2		4	4	4	1	4	16		2	2	2	1	7		4	3	4	4	15	3	4	2	2	2	43		3	3	2	2	2	1	1	2
213	3	1	2	2	1	2	2		3	2	2	1	3	3	1		3	4	3	2	3	13		3	2	4	3	12		3	3	2	3	13	3	3	1	2	2	35		2	3	3	2	0	1	0	0
[truncated: 4 more columns]

## Sheet: derivation sub-sample
group	No.	EC-1	EC-2	EC-3	EC-4	EC-5	EC-6	EC-7	EC-8	EC-9	EC-10	EC-11	EC
2	1	2	2	2	2	1	2	2	2	1	1	1	18
1	2	2	2	2	1	0	2	1	1	0	0	0	11
1	4	3	2	3	0	0	1	1	0	0	0	0	10
2	5	2	3	2	3	0	2	2	2	2	2	0	20
2	7	3	3	3	3	1	2	2	2	1	1	1	22
2	8	2	3	2	2	2	1	1	1	1	0	0	15
1	9	1	2	1	1	0	1	1	1	1	1	0	10
1	10	1	2	1	1	0	1	1	0	2	1	0	10
1	11	2	1	2	1	0	2	2	1	2	2	1	16
2	12	3	3	3	3	2	3	3	3	1	1	1	26
2	14	2	3	3	3	0	2	1	2	1	1	0	18
2	18	3	3	3	3	2	2	2	2	3	1	2	26
2	20	2	3	2	1	1	3	2	2	2	2	1	21
2	21	3	2	3	2	0	2	2	2	1	2	0	19
1	23	1	2	2	1	0	1	1	1	1	1	0	11
1	24	0	2	2	1	0	1	1	1	0	0	0	8
2	27	2	2	2	2	1	2	2	2	2	1	1	19
2	28	3	2	3	2	2	2	2	2	1	1	0	20
2	29	3	3	3	3	2	3	3	3	1	2	1	27
2	31	2	3	3	3	1	2	2	2	2	2	1	23
2	32	2	2	3	2	1	2	2	2	2	2	0	20
2	33	2	3	3	3	2	2	2	2	1	2	2	24
2	34	3	3	3	3	0	1	3	3	1	2	0	22
2	38	3	2	3	2	0	2	3	2	1	1	0	19
2	39	3	3	3	3	0	3	3	3	0	0	0	21
2	41	2	3	3	2	1	2	2	2	2	1	1	21
2	43	3	2	1	2	0	3	2	2	2	1	0	18
2	47	2	2	3	3	1	2	2	2	2	1	1	21
2	50	2	3	3	2	0	2	2	1	1	1	0	17
1	53	2	2	2	0	0	2	2	1	2	0	0	13
2	56	2	2	2	2	0	2	0	3	2	2	1	18
2	57	2	2	3	2	0	1	3	3	1	2	0	19
2	59	3	3	3	2	0	3	3	2	1	1	0	21
2	60	3	3	3	2	1	2	2	2	0	1	0	19
1	61	1	1	3	2	0	2	2	0	1	1	0	13
2	65	3	1	3	1	1	2	2	2	1	1	0	17
2	66	2	2	3	2	0	3	3	3	0	1	0	19
2	67	2	1	3	2	0	3	3	3	1	2	0	20
2	68	3	3	3	3	2	2	2	2	2	1	1	24
2	69	2	2	2	2	2	1	1	1	2	2	2	19
2	70	3	3	3	3	3	2	2	2	2	2	1	26
2	72	3	2	3	2	1	2	2	2	1	1	0	19
1	73	2	2	3	1	0	1	2	1	0	1	0	13
2	74	3	2	3	1	1	3	3	3	0	1	1	21
2	79	3	3	2	1	0	2	2	2	0	1	0	16
1	80	2	1	1	0	0	2	2	1	1	0	0	10
2	81	3	3	3	3	0	3	3	3	0	1	0	22
1	84	2	2	1	1	0	1	1	1	1	0	0	10
2	85	3	3	3	2	2	3	3	3	2	1	1	26
2	88	2	3	3	3	0	1	2	2	1	2	2	21
1	90	2	1	1	1	0	1	1	1	1	0	0	9
1	93	2	1	3	1	0	1	1	1	0	0	0	10
2	97	3	3	3	2	2	2	2	2	1	2	1	23
1	98	3	2	2	1	1	1	2	1	0	1	0	14
2	101	2	3	2	3	1	2	2	2	2	2	2	23
2	102	2	3	3	2	1	2	1	2	2	3	1	22
2	103	3	3	2	2	1	2	2	2	2	1	1	21
2	105	2	2	2	2	2	2	2	2	2	1	1	20
1	115	1	1	1	1	1	1	1	1	1	0	1	10
1	116	2	2	2	1	0	1	1	2	0	0	0	11
2	117	3	3	2	2	2	2	2	2	2	2	2	24
2	118	2	2	3	1	0	1	2	3	0	1	0	15
2	123	3	2	3	1	2	1	2	2	0	2	1	19
2	124	2	3	3	2	1	2	2	2	1	1	0	19
2	126	2	3	2	1	1	2	1	2	0	1	0	15
1	131	1	3	1	1	1	1	1	0	1	1	0	11
2	132	2	3	2	2	1	1	2	2	2	2	1	20
1	135	2	1	2	0	0	1	1	1	1	0	0	9
2	138	2	2	2	2	2	2	2	2	0	1	0	17
2	140	3	3	3	3	3	1	1	0	0	2	2	21
2	141	3	3	3	3	3	2	1	2	0	1	0	21
1	145	3	2	3	1	0	1	2	1	0	0	0	13
2	146	3	3	3	2	0	2	2	2	1	1	0	19
1	150	2	2	3	1	0	0	1	0	0	0	0	9
2	152	2	3	3	1	1	2	2	1	1	1	0	17
2	153	3	2	3	2	2	1	2	1	0	2	2	20
1	154	2	2	2	1	0	1	1	1	0	0	0	10
2	155	3	3	2	2	1	2	2	2	1	1	0	19
2	156	2	3	3	3	0	1	2	1	0	1	0	16
2	159	2	3	3	2	2	2	2	2	1	1	1	21
2	161	3	3	3	2	1	1	1	1	0	1	1	17
2	162	2	3	3	3	0	2	1	2	0	2	0	18
2	165	2	3	2	3	1	1	2	2	2	0	0	18
2	168	3	2	3	2	1	2	2	1	1	1	0	18
2	169	3	3	3	2	1	1	2	1	1	2	1	20
1	171	3	1	1	1	1	2	2	1	1	1	0	14
1	173	2	1	1	1	0	1	2	1	1	1	0	11
2	174	3	3	3	2	2	2	1	2	0	2	1	21
2	175	2	2	2	2	1	2	2	2	2	1	1	19
1	178	1	1	1	1	0	2	2	1	1	1	0	11
2	179	3	2	3	2	1	2	2	2	2	2	1	22
2	180	3	3	3	3	1	2	2	1	0	1	0	19
1	181	2	1	1	1	0	1	1	1	0	1	0	9
1	182	3	0	1	1	0	1	1	1	1	2	0	11
1	183	3	1	1	1	0	1	1	1	0	1	0	10
2	188	3	2	3	2	0	2	2	2	1	2	0	19
2	189	2	3	3	2	0	1	2	2	1	1	0	17
2	194	2	3	3	2	2	2	1	1	0	1	0	17
2	196	2	3	1	2	1	1	1	1	2	1	1	16
1	198	2	1	3	1	0	1	2	2	1	1	0	14
2	199	3	3	3	2	1	1	1	1	1	1	1	18
2	200	3	3	3	2	0	1	1	1	1	1	1	17
2	201	2	3	3	2	2	1	2	1	1	1	0	18
1	202	1	1	2	1	0	1	1	1	1	0	0	9
1	203	2	2	2	1	0	2	2	1	1	1	0	14
2	206	3	3	3	1	1	2	2	2	1	1	1	20
2	207	3	3	1	3	1	1	0	1	2	1	0	16
2	209	1	3	2	2	2	1	1	3	2	1	2	20
2	210	2	3	3	2	2	1	1	2	2	2	1	21
2	212	3	3	2	2	2	1	1	2	1	2	2	21

## Sheet: validation subsample
No.	EC-1	EC-2	EC-3	EC-4	EC-5	EC-6	EC-7	EC-8	EC-9	EC-10	EC-11	EC
3	2	2	3	0	0	1	1	2	2	0	0	13
6	2	2	3	2	0	2	1	2	0	1	0	15
13	2	2	2	2	1	2	2	2	1	1	1	18
15	3	3	3	3	2	2	2	2	2	2	2	26
16	3	3	3	3	2	2	2	3	2	2	2	27
17	1	2	2	1	0	2	0	1	1	1	0	11
19	3	3	3	3	1	2	3	3	2	1	1	25
22	2	2	3	2	1	2	2	2	0	1	0	17
25	2	3	2	2	2	2	2	2	2	1	1	21
26	2	2	2	1	1	1	0	2	1	1	0	13
30	3	3	3	2	0	1	1	1	0	1	1	16
35	3	3	3	2	0	0	1	0	1	1	1	15
36	2	3	3	1	0	3	2	3	1	1	0	19
37	2	3	3	1	0	1	3	3	0	0	0	16
40	3	2	3	2	1	1	1	0	1	1	0	15
42	3	3	3	3	0	3	1	2	2	1	0	21
44	2	3	3	2	1	2	3	2	0	2	1	21
45	3	3	3	3	2	2	2	2	2	2	2	26
46	1	2	1	1	0	1	1	1	1	1	0	10
48	2	2	3	3	0	2	2	2	0	2	2	20
49	3	3	3	3	2	1	2	2	2	0	0	21
51	2	2	3	1	2	2	2	2	2	2	2	22
52	2	2	3	2	0	2	2	2	0	1	0	16
54	2	2	3	1	0	1	1	1	1	0	0	12
55	3	3	3	3	0	3	2	3	0	1	0	21
58	2	2	3	1	0	2	2	1	1	1	0	15
62	3	2	3	1	0	3	2	2	1	1	0	18
63	3	3	3	1	1	1	1	1	1	1	1	17
64	3	3	3	2	2	1	2	2	1	2	1	22
71	2	2	3	2	1	3	2	2	1	1	0	19
75	2	1	1	0	1	1	0	1	1	1	0	9
76	2	1	1	1	0	2	2	1	0	2	0	12
77	2	1	1	0	0	2	2	2	1	1	1	13
78	3	1	0	0	0	0	1	0	1	1	0	7
82	1	0	0	0	0	1	1	1	1	0	0	5
83	2	1	2	1	0	1	2	1	0	0	0	10
86	3	3	3	3	3	3	3	2	2	1	3	29
87	2	3	3	3	0	2	2	2	0	2	0	19
89	3	3	3	3	3	1	1	0	1	2	2	22
91	3	3	3	1	1	1	2	1	1	2	0	18
92	3	3	3	2	2	3	1	2	0	2	2	23
94	2	1	2	1	0	1	1	1	0	0	0	9
95	1	1	3	1	0	2	2	1	0	0	0	11
96	2	2	2	2	0	2	1	1	1	1	0	14
99	1	0	1	1	0	1	1	1	1	1	0	8
100	3	2	3	2	1	2	2	2	1	1	0	19
104	3	3	3	3	2	2	2	2	2	2	1	25
106	2	2	2	1	1	2	1	1	1	2	0	15
107	2	2	2	2	2	2	2	2	2	1	1	20
108	3	3	3	3	2	2	3	1	2	1	2	25
109	1	2	1	2	1	0	1	1	2	1	1	13
110	2	3	2	2	1	2	1	1	2	2	1	19
111	2	1	1	1	1	1	1	1	2	1	1	13
112	2	3	2	1	0	1	1	2	2	1	1	16
113	2	2	2	1	1	1	1	0	1	1	1	13
114	2	2	2	1	1	2	2	2	1	2	1	18
119	3	3	3	2	1	2	2	3	0	1	1	21
120	2	3	3	2	2	2	2	2	0	1	1	20
121	2	1	3	2	1	1	1	1	1	1	1	15
122	3	3	3	3	3	2	2	2	1	2	1	25
125	2	1	2	1	0	2	2	1	1	0	0	12
127	1	2	2	1	1	1	1	2	2	1	0	14
128	2	2	3	2	1	3	2	2	2	1	1	21
129	3	2	3	2	2	2	2	2	1	1	2	22
130	1	2	1	1	1	1	1	2	1	1	0	12
133	2	2	1	2	0	1	2	2	0	1	0	13
134	3	1	1	1	1	2	2	1	0	1	0	13
136	3	3	3	2	2	2	1	1	1	2	0	20
137	3	3	2	2	2	2	2	2	2	2	2	24
139	2	1	2	1	1	1	1	1	0	0	0	10
142	3	2	3	2	2	1	2	1	1	1	2	20
143	2	3	3	2	1	2	2	1	2	2	0	20
144	3	3	3	3	0	2	2	2	0	1	0	19
147	1	3	1	2	0	3	2	2	1	0	1	16
148	3	3	3	2	1	2	2	1	0	1	1	19
149	3	2	3	1	1	0	1	0	0	0	0	11
151	3	3	3	2	1	2	2	1	0	1	1	19
157	2	2	3	1	1	1	0	1	1	1	1	14
158	2	2	2	1	1	1	1	1	0	0	0	11
160	3	3	3	2	0	1	2	2	1	2	0	19
163	3	3	3	2	1	1	2	2	1	1	1	20
164	3	3	3	1	1	1	2	1	0	1	0	16
166	3	3	3	3	2	1	2	1	1	2	1	22
167	0	3	3	0	0	1	1	1	0	0	0	9
170	2	2	2	2	1	1	2	1	1	1	1	16
172	2	3	2	0	0	1	2	1	0	1	0	12
176	3	3	3	2	2	2	3	2	1	2	2	25
177	3	2	3	2	1	1	2	2	0	1	0	17
184	2	1	1	1	0	2	2	1	1	2	0	13
185	2	1	1	1	0	2	2	1	0	1	0	11
186	3	2	3	2	0	1	1	1	1	1	0	15
187	2	2	2	2	0	2	1	1	2	1	1	16
190	3	2	3	0	0	1	1	1	0	0	0	11
191	2	2	2	2	1	1	1	2	1	2	0	16
192	3	2	2	2	2	1	2	1	0	1	0	16
193	3	3	3	2	2	2	2	2	2	1	1	23
195	2	2	3	1	0	2	1	2	1	1	0	15
197	1	1	3	1	0	2	1	2	1	1	0	13
204	3	3	2	3	0	1	1	1	2	0	0	16
205	3	3	3	3	2	2	2	2	2	2	2	26
208	2	2	2	3	1	1	1	1	2	1	0	16
211	3	3	3	2	2	2	1	2	1	2	1	22
213	2	3	3	2	0	1	0	0	0	1	0	12
